# Supplementary material for: OFD1 inhibition induces BRCAness to create a therapeutic vulnerability to PARP inhibition in pancreatic cancer
Source: Nat Commun. 2025 Aug 5;16:7209. doi: 10.1038/s41467-025-62295-8 (PMC12325586; doi:10.1038/s41467-025-62295-8)
Supplement: Supplementary file 3 — Supplementary Data 1 [file 41467_2025_62295_MOESM3_ESM.xlsx]

## Sheet: Supplementary Data 1
PDAC microarray patient information
Gender	Age Range（years)	Pathological classification	Tumor Grades	OFD1 expression(High/Low) evaluated by Immunohistochemistry (IHC)			survival outcome	Survival time (months)
female	50-55	pancreatic ductal carcinoma	Ⅱ	High			1	10.4
male	60-65	pancreatic ductal carcinoma	Ⅱ-Ⅲ	Low			1	21.8
male	60-65	neuroendocrine carcinoma	Ⅲ	Low			1	22.3
male	35-40	pancreatic ductal carcinoma	Ⅱ	High			0	23.7
male	45-50	pancreatic ductal carcinoma	Ⅱ	High			1	22.8
male	45-50	pancreatic ductal carcinoma	Ⅱ-Ⅲ	Low			1	15.1
female	60-65	pancreatic ductal carcinoma	Ⅰ-Ⅱ	Low			1	31.6
male	55-60	pancreatic ductal carcinoma	Ⅰ	Low			1	24.3
male	55-60	pancreatic ductal carcinoma	Ⅲ	High			1	26.8
female	45-50	pancreatic ductal carcinoma	Ⅱ	Low			1	10
female	60-65	pancreatic ductal carcinoma	Ⅲ	Low			1	16.8
female	30-35	pancreatic ductal carcinoma	Ⅱ-Ⅲ	Low			1	15
male	50-55	pancreatic ductal carcinoma	Ⅰ-Ⅱ	Low			1	16.5
male	60-65	pancreatic ductal carcinoma	Ⅰ	High			1	16.4
male	60-65	pancreatic ductal carcinoma	Ⅰ-Ⅱ	Low			0	27.5
female	45-50	pancreatic ductal carcinoma	Ⅰ-Ⅱ	Low			1	5.8
female	40-45	pancreatic ductal carcinoma	Ⅰ-Ⅱ	Low			0	18
female	60-65	pancreatic ductal carcinoma	Ⅱ	High			1	7
male	40-45	pancreatic ductal carcinoma	Ⅱ	High			1	10.4
female	55-60	pancreatic ductal carcinoma	Ⅱ-Ⅲ	Low			1	11.5
female	55-60	pancreatic ductal carcinoma	Ⅱ	Low			1	12.8
male	60-65	pancreatic ductal carcinoma	Ⅱ	Low			1	16.5
male	60-65	pancreatic ductal carcinoma	Ⅲ	High			1	18
female	60-65	pancreatic ductal carcinoma	Ⅱ	High			1	5
female	50-55	pancreatic ductal carcinoma	Ⅱ	Low			1	23
female	60-65	pancreatic ductal carcinoma	Ⅰ-Ⅱ	Low			1	30
male	65-70	pancreatic ductal carcinoma	Ⅱ	Low			1	32
male	65-70	pancreatic ductal carcinoma	Ⅱ	Low			1	17
male	60-65	pancreatic ductal carcinoma	Ⅱ-Ⅲ	Low			1	16
male	35-40	pancreatic ductal carcinoma	Ⅱ	Low			1	32.7
male	45-50	pancreatic ductal carcinoma	Ⅲ	Low			1	4.5
male	65-70	pancreatic ductal carcinoma	Ⅲ	Low			1	4.7
male	65-70	pancreatic ductal carcinoma	Ⅱ	Low			1	15
female	55-60	pancreatic ductal carcinoma	Ⅰ-Ⅱ	Low			1	8
male	50-55	pancreatic ductal carcinoma	Ⅱ-Ⅲ	High			1	22
male	40-45	pancreatic ductal carcinoma	Ⅱ	Low			1	25
male	50-55	pancreatic ductal carcinoma	Ⅱ-Ⅲ	Low			1	15
male	65-70	pancreatic ductal carcinoma	Ⅱ	Low			1	24
male	65-70	pancreatic ductal carcinoma	Ⅱ	Low			1	18.8
male	55-60	pancreatic ductal carcinoma	Ⅲ	Low			1	26
female	60-65	pancreatic ductal carcinoma	Ⅱ	Low			1	12
male	55-60	pancreatic ductal carcinoma	Ⅱ	Low			1	10
male	55-60	Intraductal papillary mucinous tumor of the pancreas with invasive carcinoma	Ⅰ	High			1	21
male	55-60	pancreatic ductal carcinoma	Ⅲ	Low			1	30.8
male	65-70	pancreatic ductal carcinoma		High			1	20
male	65-70	pancreatic ductal carcinoma		High			1	15
male	45-50	pancreatic ductal carcinoma		High			1	11
female	50-55	pancreatic ductal carcinoma		Low			0	38
female	60-65	pancreatic ductal carcinoma		Low			1	13
male	75-80	pancreatic ductal carcinoma		Low			1	17
male	65-70	pancreatic ductal carcinoma		Low			1	17
female	50-55	pancreatic ductal carcinoma		High			1	8
male	60-65	pancreatic ductal carcinoma		High			1	4
male	50-55	pancreatic ductal carcinoma		Low			0	36
female	60-65	pancreatic ductal carcinoma		Low			1	13
female	45-50	pancreatic ductal carcinoma		Low			1	4
female	60-65	pancreatic ductal carcinoma	Ⅱ	High			1	18.4
male	65-70	pancreatic ductal carcinoma	Ⅲ	High			1	10.6
female	55-60	pancreatic ductal carcinoma	Ⅱ	High			1	25.8
female	60-65	pancreatic ductal carcinoma		Low			1	21
male	60-65	pancreatic ductal carcinoma	Ⅱ	Low			1	25.9
male	50-55	pancreatic ductal carcinoma	Ⅱ	Low			1	21.8
female	55-60	pancreatic ductal carcinoma	Ⅱ-Ⅲ	High			1	10.6
male	65-70	pancreatic ductal carcinoma	Ⅰ-Ⅱ	Low			1	33
female	50-55	pancreatic ductal carcinoma	Ⅰ-Ⅱ	Low			1	14
male	45-50	pancreatic ductal carcinoma	Ⅱ-Ⅲ	Low			1	8.5
male	65-70	pancreatic ductal carcinoma	Ⅱ	Low			1	23
male	60-65	pancreatic ductal carcinoma	Ⅱ	Low			1	6.8
male	50-55	pancreatic ductal carcinoma		Low			0	36
male	35-40	pancreatic ductal carcinoma	Ⅱ-Ⅲ	High			1	4
female	60-65	pancreatic ductal carcinoma	Ⅰ	High			1	12.8
female	50-55	pancreatic ductal carcinoma	Ⅰ-Ⅱ	High			1	5.8
male	50-55	pancreatic ductal carcinoma	Ⅱ-Ⅲ	Low			1	35
female	40-45	pancreatic ductal carcinoma		Low			1	3
male	55-60	pancreatic ductal carcinoma	Ⅱ	Low			1	4
female	65-70	pancreatic ductal carcinoma	Ⅱ	Low			1	9.5
female	65-70	pancreatic ductal carcinoma	Ⅱ-Ⅲ	Low			1	18
male	55-60	pancreatic ductal carcinoma		Low			1	16
male	50-55	pancreatic ductal carcinoma	Ⅲ	Low			1	21.8
female	45-49	pancreatic ductal carcinoma	Ⅰ-Ⅱ	Low			1	19
female	65-70	pancreatic ductal carcinoma	Ⅱ	Low			1	17.3
male	50-55	pancreatic ductal carcinoma	Ⅲ	Low			0	23.4
female	60-65	pancreatic ductal carcinoma	Ⅰ-Ⅱ	Low			1	13.6
male	60-65	pancreatic ductal carcinoma	Ⅱ	High			1	27
female	60-65	pancreatic ductal carcinoma	Ⅱ	High			1	17.3
female	55-60	pancreatic ductal carcinoma	Ⅱ-Ⅲ	Low			1	6
male	65-70	pancreatic ductal carcinoma	Ⅱ-Ⅲ	High			1	4.8
male	55-60	pancreatic ductal carcinoma		High			1	30
female	55-60	pancreatic ductal carcinoma		High			1	12
female	55-60	pancreatic ductal carcinoma	Ⅰ-Ⅱ	Low			1	5
