# Supplementary material for: OFD1 inhibition induces BRCAness to create a therapeutic vulnerability to PARP inhibition in pancreatic cancer
Source: Nat Commun. 2025 Aug 5;16:7209. doi: 10.1038/s41467-025-62295-8 (PMC12325586; doi:10.1038/s41467-025-62295-8)
Supplement: Supplementary file 5 — Supplementary Data 3 [file 41467_2025_62295_MOESM5_ESM.xlsx]

## Sheet: PANC1-shOFD1 RNA seq
Gene_name	shOFD1 VS sh-Ctr_log2FoldChange	P-value	Padj
KCNE4	8.0908	2.84e-11	2.47e-10
-	6.94712	2.12e-09	1.52e-08
-	5.95374	0.0659106	0.131099
-	5.77064	0.0293617	0.0657237
FAM83A	5.76135	9.91e-05	0.000381469
LINC00971	5.71093	0.000121705	0.000462097
AGR3	5.63965	0.000193128	0.000705741
AC016925.3	5.52551	1.02e-06	5.36e-06
UGT2B7	5.47477	0.000466872	0.00159729
AC008393.1	5.45059	0.000568622	0.00191385
LYPLAL1-DT	5.39203	0.00010417	0.000399848
ZSCAN10	5.35697	1.57e-08	1.03e-07
AC068075.1	5.28817	0.00109525	0.00347635
CSF3R	5.27075	0.00113111	0.00357902
RPL21P40	5.26403	0.00117495	0.00370247
DAPK1	5.21855	0.00176232	0.00536344
PTGS1	5.16358	2.26e-25	5.86e-24
AC046168.2	5.13631	0.00166392	0.00508834
ATOH7	5.11958	0.00282782	0.00824586
SMOC1	5.09994	1.16e-05	5.17e-05
SUCNR1	5.09027	0.000502018	0.00170549
DNAH12	5.04534	0.00273436	0.00799625
FGG	5.02575	1.55e-11	1.38e-10
NLRP5	4.98665	0.000589297	0.00197429
SLC44A3-AS1	4.98346	0.00275603	0.00805498
AL162731.1	4.95765	0.00387182	0.0109693
C1orf61	4.89752	4.1e-05	0.000167692
RPS6KA2-IT1	4.89583	0.00388926	0.0110141
AL137779.2	4.86902	0.000765471	0.00250872
CASQ1	4.83096	0.00462302	0.0128663
ABCB4	4.81697	0.00478065	0.0132632
PRR32	4.79795	0.00647737	0.0173709
HPN	4.77932	2.65e-08	1.69e-07
C3AR1	4.77841	0.00678366	0.0180803
LINC02323	4.71824	0.00772319	0.020305
AC016559.2	4.71824	0.00772319	0.020305
AC126177.6	4.71351	0.00678677	0.0180862
PKD2L1	4.67709	0.00960553	0.0247263
WEE2-AS1	4.65071	0.00985705	0.0252937
AC097532.2	4.63742	0.00192275	0.00580393
PCDHA2	4.59644	0.0100424	0.0257273
LRG1	4.56781	0.0139586	0.0343991
AGBL1	4.5574	0.0152121	0.0371595
AC104590.1	4.54861	5.87e-06	2.74e-05
AL031731.1	4.54562	0.0152166	0.0371615
SOX30	4.5277	0.0133487	0.0330483
TAC1	4.52513	0.00277169	0.0080961
CHIA	4.49286	0.0146486	1
ATP1B2	4.48099	0.0144171	1
PCDHGB5	4.47493	0.0160229	1
AC018755.3	4.45482	2.37e-10	1.88e-09
HIST1H2BPS2	4.45009	0.0191406	1
OTUD7A	4.42584	0.00523254	0.0143776
ADGRD1	4.40654	0.00043522	0.0014958
AP000553.6	4.39443	0.0369034	1
TMED10P2	4.3939	0.0190146	1
PGC	4.38738	0.0234397	1
AL133313.1	4.38106	0.0183693	1
PACRG	4.37814	2.21e-32	8.32e-31
PPP1R1B	4.37475	1.81e-34	7.85e-33
LINC01124	4.36844	0.0233698	1
AC010271.2	4.36827	0.0188906	1
AC062028.1	4.36368	0.00614626	0.0165616
AC091178.2	4.34814	0.0253963	1
MCEMP1	4.34331	0.00463739	0.012901
AC090541.1	4.33979	0.0436072	1
AC005330.1	4.32862	0.0253809	1
AC078880.3	4.31948	0.0456186	1
MRVI1-AS1	4.3108	4.91e-14	5.6e-13
AC068707.1	4.3027	0.0304379	1
C7	4.26708	0.0266276	1
ABCF2	4.26053	0.030036	1
AC008747.1	4.24619	0.0272531	1
TMPRSS3	4.23901	0.0267191	1
AC118942.1	4.23178	0.0305342	1
PNLIPRP3	4.22483	0.0290444	1
SLC7A8	4.21786	0.0336356	1
AL589794.2	4.21785	0.0288966	1
AL591479.1	4.20217	0.00145179	0.00449029
AC009292.1	4.19589	0.0341546	1
AP000924.1	4.19488	9.37e-30	3.14e-28
USH1C	4.17751	0.0101654	0.0259802
NMRK2	4.17244	7.52e-05	0.000294978
STIM2-AS1	4.15815	4.33e-06	2.06e-05
AL049650.1	4.14419	0.0418249	1
ATP1A2	4.13844	6.25e-06	2.91e-05
LINC01405	4.13602	0.0402992	1
CRB3	4.13505	0.00901395	0.0233595
ENAM	4.12814	0.0383152	1
AC003092.1	4.12049	0.040846	1
GACAT2	4.10841	0.0101233	0.0258985
AC096751.2	4.10497	0.038237	1
MIR6865	4.09706	0.038842	1
TMEM178B	4.09585	0.000108049	0.000413177
OLFM1	4.08938	0.0382461	1
AC093734.1	4.08141	0.04192	1
LHX2	4.07388	0.0452624	1
GRM8	4.07388	0.0452624	1
FIBIN	4.0543	0.0116435	0.0292621
CHI3L1	4.05347	8.27e-07	4.38e-06
LINC02004	4.04971	0.0497515	1
TNFRSF10C	4.04159	0.0480845	1
SMIM31	4.02653	4.3e-13	4.47e-12
ALDH1A1	4.02618	0.0121608	0.0304298
MUC15	4.02455	0.0578489	1
PCDHGB8P	3.9963	0.0869944	1
LINC00543	3.99567	1.66e-05	7.2e-05
LINC01783	3.99504	0.00261628	0.00768744
AC006064.3	3.99217	0.0168771	0.0406649
LRRC37A5P	3.99134	0.000201352	0.000733815
AL355472.3	3.99023	0.0148963	0.0364614
AL109840.2	3.98628	0.0816395	1
SOWAHB	3.98203	1.86e-05	8.01e-05
AL158167.1	3.96907	0.0154108	0.0375548
LGALS7B	3.96769	0.0803424	1
AL357054.4	3.96627	0.0585246	1
AC010503.4	3.96627	0.0585246	1
ITGAL	3.96459	0.0144389	0.0354663
PABPC1P7	3.95942	0.0822443	1
KLRC1	3.95942	0.0822443	1
DNM3OS	3.95942	0.0822443	1
ATP13A4	3.95723	0.0573136	1
BMP3	3.95173	0.0156457	0.0380496
AC010092.1	3.94946	3.37e-07	1.87e-06
GABRG1	3.94865	3.55e-05	0.000146672
SETBP1	3.94846	0.0549842	1
AC026801.2	3.94124	0.000404498	0.00139872
PON1	3.94014	0.0590526	1
CNTN4	3.9315	0.0890585	1
CDK2AP2P2	3.93102	0.0553217	1
KCNJ11	3.92363	1.84e-24	4.49e-23
AP005482.1	3.92244	0.0561818	1
AC090015.1	3.92244	0.0561818	1
AC010240.3	3.92135	0.0179374	0.0429398
RBP1	3.9146	1.47e-15	1.94e-14
AL139022.2	3.91383	0.0618506	1
AC010323.1	3.9135	0.0585562	1
ANKRD45	3.9135	0.0585562	1
COLEC12	3.90483	0.0580146	1
RF00019	3.90483	0.0580146	1
LINC02660	3.88698	0.0671174	1
CR382285.1	3.87785	0.0658883	1
AQP7	3.87785	0.0658883	1
HP	3.87669	0.096904	1
PRSS2	3.86907	0.0195043	0.0461692
AL359541.1	3.84778	0.0981731	1
AC108667.2	3.8466	7.11e-07	3.81e-06
AC015802.6	3.84619	0.0202148	0.0476569
HRC	3.84199	0.00397666	0.011235
ST6GALNAC1	3.83805	0.102827	1
TF	3.8323	4.38e-05	0.000178172
-	3.82827	0.00238406	0.00706224
LINC01611	3.82614	0.11234	1
FGF21	3.81796	8.93e-06	4.05e-05
AC053503.2	3.81767	0.024692	0.0567449
ANKFN1	3.79338	7.46e-06	3.42e-05
NCMAP	3.78989	2.19e-75	5.31e-73
CYP26A1	3.78575	0.11154	1
AC020898.1	3.78507	0.109026	1
TMEM213	3.77481	0.00476439	0.0132217
NOX3	3.77126	0.0236087	0.05457
AC136475.7	3.76649	0.0240696	0.0555027
AL049870.3	3.75687	0.0275189	0.062139
LINC02485	3.75656	0.0273384	0.0618277
VENTX	3.7551	0.113916	1
HERC2P7	3.75329	0.0832466	1
CGA	3.75329	0.0832466	1
OR2A20P	3.75329	0.0832466	1
CCNI2	3.74645	0.0302749	0.0675152
NOC2LP2	3.74337	0.0806498	1
ZNF33BP1	3.74337	0.0806498	1
PRKN	3.73927	3.23e-24	7.75e-23
DQX1	3.73868	1.78e-05	7.71e-05
MAPK4	3.73369	0.0859104	1
DNM1P41	3.73335	0.0876638	1
AC009133.2	3.73335	0.0876638	1
VN1R110P	3.73335	0.0876638	1
AC026336.3	3.73186	0.0283963	0.0638605
MIR615	3.72403	0.119204	1
TREML2	3.72403	0.119204	1
FGF17	3.72341	0.0833535	1
CCDC178	3.72232	0.000733938	0.00241393
ERICH5	3.7138	0.00599884	0.0162332
GABRR2	3.71352	0.0847119	1
RNF165	3.71297	0.0971815	1
AC008556.1	3.71201	0.0503005	0.104451
-	3.71079	0.00899203	0.0233094
TVP23C-CDRT4	3.70341	0.0919111	1
SPRR2D	3.70302	0.092011	1
CD72	3.69652	2.19e-06	1.1e-05
PDE3A	3.69299	0.0917599	1
KLHL38	3.69286	0.031723	0.0702591
MYOM2	3.69224	0.127583	1
RETN	3.68754	0.0318513	0.0704896
AC010326.2	3.68707	0.0516582	0.106825
AL121990.1	3.6806	0.129772	1
AC025259.3	3.67203	0.103378	1
AC091152.4	3.67009	0.128861	1
AC078845.1	3.67009	0.128861	1
AC005954.3	3.67009	0.128861	1
SV2B	3.65935	0.14142	1
AL513318.2	3.65935	0.14142	1
SLC30A2	3.65615	0.0313355	0.0695447
CHST1	3.65608	0.00102168	0.00326219
KRT86	3.65281	4.62e-86	1.59e-83
GFRA3	3.65099	0.0312764	0.0694211
MIR1180	3.64567	0.0544214	0.111553
LYRM9	3.6416	6.79e-19	1.14e-17
AL691515.1	3.63696	0.145725	1
ELF3	3.62929	5.25e-40	2.96e-38
NPIPB2	3.62928	2.28e-08	1.47e-07
STK32A	3.62678	0.193321	1
AL451074.1	3.62654	0.0642889	0.128565
TBX15	3.62288	0.1947	1
AL645933.3	3.62288	0.1947	1
FRG1	3.60956	0.000791014	0.00258494
-	3.60379	0.0200146	0.0472506
TNS1	3.59743	1.47e-05	6.45e-05
TRPC6	3.5885	0.154947	1
TTYH1	3.57637	0.0413197	0.0882671
AP001981.2	3.57599	0.150057	1
AC097500.1	3.57599	0.150057	1
AC254633.1	3.5689	0.000329668	0.00115968
OSTN	3.5683	1.63e-06	8.32e-06
IZUMO1	3.5624	0.121798	1
AC021016.3	3.5624	0.121798	1
AC015802.5	3.5624	0.121798	1
AC068234.2	3.56078	0.00945795	0.0243588
TECTA	3.55997	0.00194856	0.00587659
ASB5	3.5571	1.85e-08	1.2e-07
TLR9	3.55231	0.152935	1
HIST1H4PS1	3.55231	0.152935	1
C17orf77	3.55231	0.152935	1
SPX	3.55103	8.19e-06	3.74e-05
SEMA5B	3.53906	0.11958	1
AC068544.1	3.53906	0.11958	1
LRRK2	3.53906	0.11958	1
CABCOCO1	3.53185	8.07e-31	2.83e-29
AC091167.2	3.52775	0.121548	1
SYT3	3.52775	0.121548	1
AC089998.3	3.52775	0.121548	1
ACSS3	3.52296	0.000290676	0.00103252
AC011468.5	3.51717	0.160063	1
AC011468.4	3.51717	0.160063	1
AC007610.1	3.51717	0.160063	1
AL137786.1	3.51717	0.160063	1
AC106881.1	3.51593	0.123691	1
GLP2R	3.51349	0.0180426	0.0431551
AL109615.3	3.50871	9.26e-08	5.52e-07
AL353072.2	3.50441	0.121126	1
TKTL1	3.50413	0.172377	1
SELENOP	3.50411	2.9e-05	0.000121443
SLC7A10	3.5036	0.0020275	0.00609245
BX649632.1	3.49572	0.0522173	0.107811
AC107956.1	3.49319	0.0025701	0.00756156
AC092111.1	3.49288	0.127835	1
AL024508.2	3.49288	0.127835	1
AC243919.2	3.49288	0.127835	1
KLK10	3.49288	0.127835	1
AP000785.2	3.48984	0.0527851	0.108758
ODAM	3.48079	0.130114	1
MIR132	3.48059	0.169757	1
CLEC17A	3.48059	0.169757	1
SCT	3.47844	0.227584	1
AL139156.2	3.47494	0.0570246	0.116023
RANBP3L	3.46905	0.132296	1
SLFN14	3.46905	0.132296	1
GLRA3	3.46696	0.180429	1
ESRP1	3.46272	2.61e-07	1.47e-06
MYOZ1	3.45689	0.141156	1
AC091304.3	3.45689	0.141156	1
LINC02538	3.45689	0.141156	1
IGSF22	3.45487	0.175427	1
LINC01686	3.45487	0.175427	1
AC104333.3	3.45487	0.175427	1
CARMIL3	3.45487	0.175427	1
AL138895.1	3.45024	0.0144341	0.0354637
RARRES2	3.45009	0.05793	0.117548
CXCL12	3.45006	0.0576603	0.117071
AC079447.1	3.44421	0.0587194	0.118924
CT70	3.44274	0.185702	1
MTCO3P43	3.44255	0.176256	1
EMX1	3.43926	0.0779394	0.150544
CD36	3.43775	9.86e-10	7.32e-09
ABCA8	3.43733	0.0525265	0.108313
ESRRAP2	3.43733	0.0525265	0.108313
ST6GALNAC2	3.43617	1.16e-14	1.39e-13
BMP4	3.42995	0.180937	1
Z73417.1	3.42995	0.180937	1
HAVCR2	3.41889	0.0569783	1
SERPINA5	3.41817	0.000740489	0.00243391
AC004877.1	3.41579	0.017067	0.0410739
PPIAP53	3.41273	0.0544385	1
GLP1R	3.40581	0.000144502	0.000540033
HNRNPUL2-BSCL2	3.40084	0.246578	1
AC133552.3	3.40051	0.0549141	1
S1PR4	3.40049	0.0555335	1
CR769775.2	3.39961	0.0208913	0.0490244
EPHA5-AS1	3.37894	0.0934421	1
SLPI	3.3765	0.00626271	0.0168508
WDR11-AS1	3.37551	0.0170001	0.040942
CAMP	3.37042	8.75e-05	0.000340257
Z97653.1	3.35287	0.0886354	1
KCNK3	3.35188	2.3e-32	8.66e-31
AC034213.1	3.34416	5.6e-17	8.15e-16
TMEM225B	3.34356	5.28e-07	2.87e-06
TSNAX-DISC1	3.33159	0.210683	1
AL160269.1	3.32823	0.0256554	0.0585555
FAM178B	3.32449	0.0707431	1
DRC7	3.32446	0.0256434	0.0585344
OR51M1	3.31799	0.213897	1
P2RX2	3.31193	0.00447965	0.0125118
IP6K3	3.31075	0.0691297	1
LINC01907	3.31068	0.0683886	1
AL136985.2	3.30953	0.0231611	0.053639
LINC02542	3.30324	0.210739	1
MIR4766	3.30324	0.210739	1
SNCAIP	3.30324	0.210739	1
LINGO1	3.30278	4.15e-20	7.61e-19
AL451069.1	3.30154	0.0195162	0.0461865
SCG2	3.29934	4.22e-82	1.24e-79
SPATA18	3.29886	0.00558293	0.0152395
FAM205A	3.29784	0.0756054	1
ORM2	3.29727	0.06965	1
LINC00882	3.29226	0.0061611	0.0165972
ANKRD20A7P	3.28755	0.176451	1
VSIG8	3.28755	0.176451	1
CASP14	3.28755	0.176451	1
AC108517.2	3.28755	0.176451	1
AC069277.1	3.28755	0.176451	1
MARCO	3.28755	0.176451	1
AC121338.2	3.28394	0.0703156	1
CDH1	3.28384	1.06e-76	2.71e-74
MYOZ2	3.28246	0.0290356	0.065051
PIP5K1B	3.27758	0.0248046	0.0569635
CRTC3-AS1	3.27712	2.69e-05	0.000113331
CNTN1	3.27709	0.0702283	1
DOC2B	3.27709	0.0702283	1
GDI2P2	3.27553	0.217406	1
-	3.27553	0.217406	1
FBXO47	3.27553	0.217406	1
AC002551.1	3.27553	0.217406	1
AC079866.2	3.27553	0.217406	1
AC008878.1	3.27553	0.217406	1
AL160272.1	3.27486	0.217704	1
ACOXL-AS1	3.27486	0.217704	1
NMBR	3.27486	0.217704	1
AC010422.1	3.27486	0.217704	1
LINC01393	3.27486	0.217704	1
AC006483.2	3.27486	0.217704	1
CXCR6	3.27041	0.0709617	1
LINC02265	3.27041	0.0709617	1
RPS15AP12	3.27016	0.0772808	1
CCND2-AS1	3.26227	0.0016208	0.00496396
AC022126.1	3.2598	0.177687	1
AC124854.1	3.2598	0.177687	1
AC007950.1	3.2598	0.177687	1
HSPA8P19	3.2566	0.0824919	1
AC005020.2	3.256	0.0863531	1
AL031590.1	3.25476	0.00137488	0.00427124
TMEM35A	3.25218	0.026041	0.0592792
FCER2	3.24988	0.0759695	1
PTPN22	3.24613	0.180749	1
THBS4	3.24613	0.180749	1
TMEM72-AS1	3.24613	0.180749	1
AC019193.2	3.24613	0.180749	1
COL9A1	3.24613	0.180749	1
AC022733.2	3.24613	0.180749	1
C1orf127	3.24598	0.23162	1
BSN	3.24451	2.59e-94	1.07e-91
AC005520.2	3.24075	3.14e-08	1.99e-07
C19orf81	3.23753	0.00235375	0.00698057
NTS	3.23715	0.0106684	0.0271191
-	3.23297	1.2e-31	4.35e-30
AC068775.1	3.23234	0.032225	0.0712313
UNC79	3.23231	0.228238	1
AC104984.2	3.23231	0.228238	1
KRT8P15	3.23231	0.228238	1
TC2N	3.23231	0.228238	1
AC055839.2	3.23182	0.189101	1
COLQ	3.23182	0.189101	1
AL136454.1	3.23182	0.189101	1
AC133134.1	3.23182	0.189101	1
SCARNA7	3.23182	0.189101	1
AP003041.2	3.23182	0.189101	1
AC008592.3	3.2315	0.00717716	0.0190169
BMF	3.22344	1.54e-80	4.41e-78
SMTNL1	3.21793	0.187273	1
AC092802.1	3.21793	0.187273	1
NPY4R	3.21793	0.187273	1
AC079331.3	3.21793	0.187273	1
RN7SKP158	3.21793	0.187273	1
TMEM220-AS1	3.21688	6.67e-06	3.09e-05
AC008735.3	3.21551	0.29363	1
PAH	3.21551	0.29363	1
HBA1	3.21551	0.29363	1
MAGED4B	3.21489	0.00722998	0.0191419
PAX7	3.21327	0.118451	1
DACT1	3.21263	0.0266496	0.0604446
DAAM2	3.21176	0.00821965	0.0214907
TEX46	3.21161	0.111148	1
LINC01669	3.20371	0.195627	1
RF00017	3.20371	0.195627	1
AC099343.4	3.20371	0.195627	1
ELAVL3	3.20371	0.195627	1
CX3CR1	3.20371	0.195627	1
AP003717.1	3.20371	0.195627	1
LINC00607	3.20167	0.242881	1
RN7SL635P	3.20167	0.242881	1
LUADT1	3.19167	0.0080907	0.0211808
ALKAL2	3.18774	0.13085	1
AC126178.1	3.18759	0.246408	1
TEX35	3.18759	0.246408	1
NYNRIN	3.18711	0.239939	1
HNRNPA1P27	3.18711	0.239939	1
CCDC13-AS1	3.18711	0.239939	1
AL138824.1	3.18711	0.239939	1
AC004381.2	3.18711	0.239939	1
RF00017	3.18711	0.239939	1
AC025283.3	3.18202	0.117419	1
MRPL23-AS1	3.18053	0.00024412	0.000878037
DDX25	3.17854	0.0304237	0.0677948
SCGB1D2	3.175	0.0337201	0.0741454
AC019072.1	3.17221	0.243803	1
LINC00632	3.17221	0.243803	1
TAF9	3.17221	0.243803	1
MIR658	3.17221	0.243803	1
RPLP0P1	3.17221	0.243803	1
AL133153.2	3.17003	0.00974911	0.025042
TSPO2	3.16937	0.0332949	0.0733013
C17orf107	3.15781	2.45e-19	4.24e-18
IGFBP5	3.15677	0.254506	1
AC008555.7	3.15677	0.254506	1
AC005083.1	3.15677	0.254506	1
AC006238.1	3.15677	0.254506	1
MOV10L1	3.15494	0.000207766	0.000755163
LYNX1-SLURP2	3.15392	0.000286618	0.001019
ARMC4P1	3.14286	0.0362005	0.0787941
AC008937.1	3.1423	0.0918079	1
AC136475.5	3.13932	2.89e-06	1.42e-05
LINC02547	3.1382	0.314649	1
AC087491.1	3.1382	0.314649	1
AC008277.1	3.1382	0.314649	1
PCDH19	3.13513	0.098705	1
INPP5J	3.13484	7.51e-15	9.24e-14
LINC02404	3.13475	0.0928524	1
ZMYND12	3.13396	1.07e-17	1.65e-16
AC005089.1	3.12802	0.12481	1
ASS1	3.12632	1.27e-65	2.27e-63
AC107959.4	3.1202	0.00250266	0.00738238
FER1L6	3.11995	0.0948751	1
CLMAT3	3.11974	0.0984074	1
RF00411	3.11231	0.0959635	1
GAS2L2	3.11095	0.0349532	0.0764064
HSD11B1-AS1	3.10482	0.0975032	1
CALCB	3.10444	0.010954	0.0277372
AC245407.2	3.09958	7.2e-08	4.34e-07
AC004221.1	3.09924	0.0105417	0.0268271
AC092268.2	3.09672	0.105935	1
RND1	3.09345	3.8e-12	3.59e-11
AC010327.7	3.09183	1.37e-11	1.23e-10
CHRNE	3.09009	0.0408295	0.0873274
DMBT1	3.08914	0.105962	1
MORN5	3.0882	0.0120235	0.0301233
MICA	3.08761	0.00546095	0.0149366
NCALD	3.08598	1.3e-05	5.77e-05
SLC38A3	3.08578	0.0371214	0.0805485
OLAH	3.08481	0.00174134	0.00530355
AC018688.1	3.08002	0.0144474	0.035479
RAB11FIP4	3.07769	1.95e-50	1.86e-48
GSTT2	3.07332	0.113236	1
AC079209.1	3.07332	0.113236	1
PLIN4	3.06789	4.3e-98	2.19e-95
AP000911.1	3.06471	0.123109	1
MOAP1	3.06288	0.000347826	0.00121829
-	3.05792	6.65e-06	3.08e-05
IRF6	3.05546	4.97e-15	6.25e-14
ATF3	3.0533	4.99e-84	1.59e-81
PCK2	3.05325	2.05e-06	1.04e-05
PPIAP54	3.04062	0.339902	1
RFESDP1	3.04062	0.339902	1
TAF1L	3.04062	0.339902	1
ACOT6	3.04062	0.339902	1
RNU1-23P	3.04062	0.339902	1
AC103564.2	3.04062	0.339902	1
AC005307.1	3.02816	0.129411	1
TJP3	3.02379	5.57e-33	2.16e-31
C5AR2	3.02324	4.18e-05	0.000170593
AP000894.4	3.02303	0.012967	0.0322446
CCDC84	3.02121	0.146871	1
CPAMD8	3.02085	0.00112025	0.00354851
FUT1	3.01534	5.06e-14	5.77e-13
VIP	3.00938	0.00912481	0.0236084
MIR4730	3.00242	0.125472	1
ATP1A4	3.00242	0.125472	1
CCDC3	3.00213	0.294815	1
IGSF5	3.00213	0.294815	1
RNU4-39P	3.00213	0.294815	1
AL133264.2	3.00213	0.294815	1
MKRN4P	3.00213	0.294815	1
CYP3A4	3.00213	0.294815	1
WRB-SH3BGR	3.00213	0.294815	1
AC008278.2	3.00213	0.294815	1
AC090627.1	2.99375	0.124341	1
AL591002.1	2.99371	0.123754	1
C9orf135	2.99371	0.123754	1
DNAJC27-AS1	2.99223	4.02e-14	4.64e-13
AP005205.2	2.99114	0.0556688	0.113731
AF196972.1	2.99111	0.0461912	0.0972608
RASL12	2.99011	0.000926464	0.00298772
AC060834.2	2.9867	0.154969	1
IFI44L	2.98513	0.299509	1
ABCB5	2.98513	0.299509	1
AL451007.3	2.98513	0.299509	1
AC021422.1	2.98513	0.299509	1
VIPR2	2.98513	0.299509	1
AC069503.4	2.98513	0.299509	1
AC131532.1	2.98513	0.299509	1
NCF1B	2.98513	0.299509	1
LEFTY2	2.98513	0.299509	1
-	2.9851	0.119328	1
FOCAD-AS1	2.97721	0.1265	1
IFNL3P1	2.97466	0.0634461	0.127092
PRRG2	2.97354	3.25e-07	1.81e-06
AL162388.2	2.96973	0.155275	1
ADGRG3	2.96847	0.121306	1
AC025031.5	2.96694	0.300023	1
AL731733.1	2.96694	0.300023	1
SOHLH2	2.96694	0.300023	1
SEPT4-AS1	2.96694	0.300023	1
MTCO2P12	2.96694	0.300023	1
AC026120.1	2.96694	0.300023	1
RASGEF1B	2.96694	0.300023	1
AC021755.3	2.96694	0.300023	1
AC072022.1	2.96694	0.300023	1
AC091946.1	2.96694	0.300023	1
AL158847.1	2.96694	0.300023	1
AJ009632.2	2.96694	0.300023	1
CNTNAP2	2.96694	0.300023	1
FABP7	2.96442	1.72e-05	7.45e-05
SMIM10L2A	2.96311	0.000194105	0.000709183
AC073046.4	2.96022	0.122673	1
NELL2	2.96016	0.133345	1
AC093824.2	2.96016	0.132716	1
AKR1D1	2.95762	0.0651928	0.129916
AL161729.1	2.95436	0.0620368	0.12481
MDFI	2.95236	6.87e-15	8.48e-14
DLG1-AS1	2.95174	0.124881	1
AC073840.1	2.95174	0.126888	1
C5orf49	2.95117	0.0278983	0.0628841
BDH2	2.95013	1.13e-21	2.3e-20
TM6SF1	2.95	0.000439652	0.00150874
RAB17	2.94972	4.01e-49	3.61e-47
AL606468.1	2.94821	0.260769	1
FGD2	2.94821	0.260769	1
SMIM11B	2.94821	0.260769	1
AL158212.1	2.94821	0.260769	1
AC009754.2	2.94821	0.260769	1
UROC1	2.94821	0.260769	1
IFT74-AS1	2.94821	0.260769	1
AGXT	2.94821	0.260769	1
MS4A7	2.94821	0.260769	1
AL121949.3	2.94821	0.260769	1
AL596244.1	2.94816	0.046586	0.0980007
CETN4P	2.94507	9.24e-10	6.89e-09
PLIN1	2.94485	4.65e-05	0.000187876
AL355053.1	2.94341	0.126172	1
LINC00960	2.94326	0.16419	1
GCG	2.94287	0.144397	1
LINC02328	2.94075	0.00614451	0.0165613
FO681492.1	2.93805	2.83e-06	1.39e-05
FHIT	2.93698	6.08e-10	4.63e-09
MTRNR2L12	2.93552	0.0707789	0.139163
AC022733.1	2.935	0.129129	1
HOXA11-AS	2.93469	0.0482588	0.100914
MKNK2	2.93306	7.94e-192	8.07e-188
AC012170.3	2.93205	0.309878	1
AC026120.3	2.93205	0.309878	1
RF00003	2.93205	0.309878	1
REM1	2.93205	0.309878	1
PRSS57	2.93205	0.309878	1
SLC25A5P1	2.93205	0.309878	1
AL023284.4	2.93205	0.309878	1
CRYAA	2.93205	0.309878	1
LARP1P1	2.93205	0.309878	1
AC079777.1	2.93128	0.314791	1
BAALC-AS2	2.93128	0.314791	1
AC123768.4	2.93128	0.314791	1
PNPLA1	2.93128	0.314791	1
AC073534.2	2.93128	0.314791	1
KLHL6	2.93128	0.314791	1
AL355881.1	2.93128	0.314791	1
HIF3A	2.93128	0.314791	1
CAPN6	2.92621	0.138704	1
RF00072	2.9262	0.133973	1
ZNF454	2.92613	0.135448	1
AC016575.1	2.9261	0.136116	1
AC023310.1	2.9261	0.136116	1
PCDHA3	2.92496	0.0291097	0.0652099
AL135791.1	2.92493	0.0192447	0.045645
C2CD4B	2.92093	2.32e-17	3.51e-16
AL161449.2	2.92061	0.0226764	0.0526423
OASL	2.91921	3.96e-15	5.03e-14
AL137157.1	2.91768	0.135475	1
AL355388.1	2.91755	0.137652	1
Z83844.2	2.91621	0.171258	1
LAIR2	2.91553	0.0532285	0.109516
AC119800.1	2.91398	0.0698262	0.137582
RF00019	2.9135	0.270328	1
EIF1P6	2.9135	0.270328	1
MIR4645	2.9135	0.270328	1
GAPDHP42	2.9135	0.270328	1
CNTN5	2.9135	0.270328	1
AL022324.3	2.9135	0.270328	1
CATIP-AS1	2.9135	0.270328	1
ABCG1	2.91166	0.000684339	0.00226509
SLC2A5	2.90986	0.0562575	0.114738
AC108681.1	2.90871	0.1426	1
AC231657.3	2.90659	0.171736	1
AP002812.1	2.89783	0.16958	1
AL449106.1	2.89765	0.172329	1
PCAT6	2.89724	5.75e-10	4.39e-09
PKIA-AS1	2.89615	0.275103	1
AF241728.2	2.89615	0.275103	1
TMEM119	2.89615	0.275103	1
AC131025.3	2.89615	0.275103	1
AC008481.1	2.89615	0.275103	1
AC098591.1	2.89615	0.275103	1
U91328.3	2.89615	0.275103	1
AC099517.1	2.89615	0.275103	1
AC005363.2	2.89615	0.275103	1
AL021396.1	2.89615	0.275103	1
C1GALT1P2	2.89615	0.275103	1
AC091948.1	2.89615	0.275103	1
AC109454.3	2.89615	0.275103	1
AC106028.2	2.89615	0.275103	1
ORM1	2.89615	0.275103	1
CCR4	2.89615	0.275103	1
LCP2	2.89615	0.275103	1
AC023855.1	2.89369	0.381985	1
AP000355.1	2.89369	0.381985	1
SSX1	2.89369	0.381985	1
KRT18P55	2.89369	0.381985	1
AC074367.1	2.89369	0.381985	1
MYO5BP3	2.89369	0.381985	1
-	2.89343	9.07e-09	6.08e-08
A2M	2.89263	0.000427727	0.00147253
SELENBP1	2.89117	2.46e-10	1.95e-09
AC104459.1	2.88177	0.00374176	0.0106319
CR392039.3	2.88054	0.0567638	0.11555
ARRDC4	2.88004	1.47e-55	1.77e-53
TP63	2.87821	9.99e-20	1.79e-18
C20orf202	2.87717	0.330286	1
AC083973.1	2.87717	0.330286	1
EXOC3L2	2.87717	0.330286	1
TNNI3K	2.87717	0.330286	1
AC053513.1	2.87717	0.330286	1
AL354989.2	2.87717	0.330286	1
GOLGA8M	2.87717	0.330286	1
UBXN10	2.87717	0.330286	1
ANO4	2.87717	0.330286	1
AC009292.2	2.87717	0.330286	1
LINC02313	2.87717	0.330286	1
SULT1C2	2.8767	0.018741	0.0445803
ANGPTL2	2.8763	0.330657	1
AC105383.1	2.8763	0.330657	1
FOLR3	2.8763	0.330657	1
AL162727.2	2.8763	0.330657	1
CDH5	2.8763	0.330657	1
MOGAT2	2.8763	0.330657	1
AC090220.1	2.8763	0.330657	1
OR2S1P	2.8763	0.330657	1
AL451007.2	2.8763	0.330657	1
NXF5	2.8763	0.330657	1
AL356317.2	2.8763	0.330657	1
CLEC1A	2.8763	0.330657	1
DNASE2B	2.8751	0.0259914	0.0591893
FOXO4	2.87258	1.8e-28	5.61e-27
ZFP2	2.87202	1.6e-07	9.24e-07
AC096861.2	2.871	6.44e-05	0.000255375
TMEM74B	2.86631	0.0101942	0.0260307
TRIB3	2.86211	2.81e-145	8.17e-142
AC104653.2	2.86089	0.195685	1
RUNDC3A	2.85875	4.77e-17	6.99e-16
AL133215.3	2.85802	0.331182	1
NDUFB4P6	2.85802	0.331182	1
AC015883.1	2.85802	0.331182	1
NPNT	2.85802	0.331182	1
EVX2	2.85802	0.331182	1
CXCL17	2.85802	0.331182	1
AL161725.1	2.85802	0.331182	1
AC027117.2	2.85802	0.331182	1
AC002310.4	2.85802	0.331182	1
PNPLA4	2.85634	3.52e-08	2.21e-07
AC244033.1	2.85187	0.0616721	0.124156
AC136475.9	2.85179	0.0153865	0.0375045
LINC00663	2.8457	1.26e-10	1.02e-09
RASD1	2.84381	6.81e-77	1.78e-74
TNFAIP6	2.83909	0.341501	1
SCG5	2.83909	0.341501	1
AC074050.4	2.83909	0.341501	1
RNY1P9	2.83909	0.341501	1
AC093298.1	2.83909	0.341501	1
LINC02259	2.83909	0.341501	1
NDUFB4P8	2.83909	0.341501	1
RNU4-36P	2.83909	0.341501	1
AC005355.2	2.83909	0.341501	1
RN7SL378P	2.83909	0.341501	1
AC006539.2	2.83909	0.341501	1
UBXN10-AS1	2.83909	0.341501	1
AL691482.3	2.83909	0.341501	1
RNU6-964P	2.83909	0.341501	1
WFDC21P	2.83629	1.12e-08	7.46e-08
PTGES	2.82835	6.07e-138	8.23e-135
RAB33A	2.8279	1.16e-44	8.27e-43
AP002813.1	2.82789	0.000598041	0.00200029
GLIPR1L2	2.8273	1.67e-19	2.95e-18
AC098487.1	2.82572	0.000294558	0.00104485
ROS1	2.82108	0.0744106	0.145027
LBP	2.81796	0.071191	0.139878
CASC1	2.81773	0.014367	0.0353156
AC018521.7	2.81671	0.4044	1
RIPOR2	2.81671	0.4044	1
AC022445.1	2.81671	0.4044	1
MIR3909	2.81671	0.4044	1
FP671120.2	2.81671	0.4044	1
AL353697.1	2.81671	0.4044	1
AL162718.3	2.81671	0.4044	1
PYDC2	2.81671	0.4044	1
AL591806.2	2.81671	0.4044	1
LINC02167	2.81671	0.4044	1
LINC01499	2.81671	0.4044	1
PRSS50	2.81671	0.4044	1
AC087667.1	2.81502	0.0388648	0.0837949
KLK4	2.81473	0.00569551	0.0155031
DDIT4	2.81317	1.56e-143	3.53e-140
INHBC	2.81298	0.0275852	0.0622681
CTF1	2.81293	1.25e-63	2.05e-61
FBLL1	2.81249	9.53e-51	9.23e-49
AC008403.3	2.81105	0.0289749	0.0649293
P3H2-AS1	2.80673	8.52e-09	5.73e-08
TPD52L1	2.80561	0.00504139	0.0139126
IGSF1	2.80197	1.41e-05	6.21e-05
FCMR	2.8012	0.195097	1
AC051619.5	2.80095	0.0690036	0.136278
LINC02387	2.79984	0.165338	1
SLC6A20	2.79951	0.0021899	0.00653658
AC144568.1	2.79517	0.0811706	0.155461
AP006545.1	2.79189	0.198046	1
DUOX2	2.79011	0.165118	1
SNTB1	2.78547	1.67e-09	1.21e-08
AC005326.1	2.78477	0.00020552	0.000747667
CTH	2.78319	2.09e-87	7.6e-85
SPI1	2.78229	0.0102251	0.0261032
LINC02478	2.7816	0.000204135	0.000743413
RLBP1	2.78145	0.204013	1
AC108517.1	2.78076	0.000585147	0.00196168
PCDHA9	2.77981	0.0820112	0.156717
SPINT1-AS1	2.7796	0.000741552	0.00243661
AC012181.1	2.7767	0.00306613	0.00885819
TEX45	2.77583	1.96e-08	1.27e-07
AC010201.3	2.77425	0.0947289	0.176654
OSCP1	2.77381	2.05e-45	1.53e-43
AC104667.2	2.77264	0.0738691	0.144193
VNN3	2.77229	0.0315887	0.0700227
RNF150	2.77164	0.0784448	0.151352
AL096817.1	2.77121	0.166382	1
AC079322.1	2.77106	0.170499	1
NUPR1	2.76638	1.3e-121	1.56e-118
SERPINA3	2.76628	0.0777904	0.150318
AC083805.1	2.76594	0.0112396	0.0283407
PKMP3	2.762	0.203855	1
AC026341.1	2.762	0.203855	1
RN7SL68P	2.76152	0.16585	1
LINC01579	2.76152	0.16585	1
TEX38	2.75785	0.0732297	0.143261
LINC00595	2.75208	0.165148	1
CHRNB1	2.75205	0.167801	1
RPS6KA2	2.74731	2.55e-96	1.1e-93
KCTD16	2.74249	1.3e-05	5.74e-05
CD180	2.74211	0.176585	1
KLRD1	2.73263	0.174431	1
CYP19A1	2.73251	0.177188	1
AC092896.2	2.73251	0.177188	1
TMEM71	2.72952	4.51e-08	2.8e-07
HOXD3	2.72558	1.43e-09	1.04e-08
FOXP2	2.72267	0.181593	1
KCNA2	2.72254	0.108752	0.197799
AC146507.3	2.72053	0.218195	1
CHAD	2.72037	0.00962349	0.0247663
AC092143.3	2.71234	0.191662	1
PTGS2	2.71178	2.23e-24	5.4e-23
MCFD2P1	2.71096	0.0818607	0.156547
NNMT	2.70909	1.97e-07	1.13e-06
RPSAP18	2.70372	0.0335726	0.0738729
LRRC43	2.70218	0.000537826	0.00182014
RF00003	2.70046	0.216004	1
CCSER1	2.70023	0.219437	1
FSTL5	2.69543	0.000138676	0.000521086
AL445483.1	2.6911	0.00296264	0.00860075
CALCA	2.69011	0.145722	0.24932
CD200R1	2.6897	0.224478	1
AC078962.4	2.6897	0.224478	1
LINC02612	2.68962	0.225555	1
PLSCR4	2.689	4.05e-10	3.14e-09
AL354718.3	2.68548	0.000104625	0.000401216
AC092667.1	2.68045	0.0398042	0.085449
AC005962.2	2.68037	0.0193402	0.0458288
AC016747.2	2.67766	0.10024	0.18483
AC008763.1	2.67673	0.0368266	0.0799857
-	2.67309	NA	1
AL121949.1	2.66921	0.000237618	0.000856925
TRIM29	2.66191	0.0910013	0.171067
KLHDC7B	2.6574	4.41e-14	5.08e-13
CASP5	2.65069	0.0258287	0.0589069
PEX11G	2.64577	7.69e-15	9.45e-14
ELN-AS1	2.64416	0.0302587	0.0674864
CEBPD	2.64359	6.58e-61	9.63e-59
FBXO15	2.64296	6.75e-10	5.11e-09
SCG3	2.64014	0.000206662	0.000751417
AC091965.1	2.64012	0.11168	0.202124
AP000320.1	2.63417	0.248503	1
MYLK3	2.62981	1.07e-07	6.35e-07
TCF24	2.62967	0.0558342	0.114
AC006116.8	2.62516	0.0940041	0.175624
CDH12	2.62516	0.0940041	0.175624
GFRA1	2.62486	0.457662	1
HOXD12	2.62486	0.457662	1
CHODL	2.62486	0.457662	1
AL122020.2	2.62486	0.457662	1
AC023389.2	2.62486	0.457662	1
AL356489.3	2.62486	0.457662	1
AL358334.2	2.62486	0.457662	1
AL034428.1	2.62486	0.457662	1
VDAC1P4	2.62486	0.457662	1
NDUFA3P6	2.62486	0.457662	1
LINC02112	2.62486	0.457662	1
AC009410.1	2.62486	0.457662	1
AL627443.2	2.62486	0.457662	1
MRPS36P5	2.62486	0.457662	1
HTR3A	2.62486	0.457662	1
AL442163.2	2.62486	0.457662	1
AC022762.1	2.62486	0.457662	1
AC098656.1	2.62486	0.457662	1
RNASE6	2.62486	0.457662	1
AC093801.2	2.62486	0.457662	1
-	2.62313	0.0920375	0.172664
LINC00866	2.62152	0.0485392	0.101374
SLC51B	2.61903	1.95e-10	1.56e-09
MSC	2.6148	0.0372789	0.0808645
NR4A2	2.61347	2.46e-35	1.12e-33
ZMYND15	2.61189	0.123439	0.218874
-	2.61091	0.244749	1
VPS33B-DT	2.60772	0.000997215	0.00319415
AC008537.3	2.60715	0.021622	0.0504945
TCP11L2	2.60603	2.6e-37	1.28e-35
CITED1	2.60387	0.00681928	0.0181633
SPATA4	2.60333	1.25e-06	6.5e-06
-	2.60271	0.00527858	0.0144943
AL158151.1	2.60037	0.0986661	0.182639
AC004918.4	2.59808	0.120918	0.215267
AC132153.1	2.5977	0.219865	1
TAS2R2P	2.59762	0.218907	1
AC026992.2	2.59743	0.216793	1
SRGAP3	2.59742	3.73e-06	1.8e-05
SCAT8	2.59439	5.99e-06	2.79e-05
PTGIS	2.59227	5.28e-15	6.6e-14
PADI2	2.59106	5.36e-69	1.02e-66
AC034243.1	2.5897	0.00287032	0.00835421
AC091965.4	2.58967	0.0567433	0.11552
WFDC10B	2.58879	0.251429	1
AC005759.2	2.58861	0.102537	0.188329
AC007405.4	2.58857	0.247799	1
CASP17P	2.58826	0.249308	1
AC007224.2	2.58826	0.249308	1
AL354855.1	2.58826	0.249308	1
AC007014.2	2.58823	0.121673	0.216384
MAPK15	2.58819	0.248169	1
-	2.58736	0.0162041	0.0392162
ENDOU	2.58666	0.111437	0.201797
OVOL2	2.582	0.13329	0.232489
DMGDH	2.58056	0.000875128	0.00283476
RAB3C	2.57871	0.0154149	0.0375602
MIEF2	2.57661	0.00114806	0.00362419
RN7SL49P	2.5753	0.217567	1
AL136366.1	2.5753	0.217567	1
OCA2	2.5753	0.217567	1
AC010168.1	2.5753	0.217567	1
AC021660.4	2.57493	0.417725	1
AL713852.1	2.57493	0.417725	1
AL691442.1	2.57493	0.417725	1
AC018695.6	2.57493	0.417725	1
AL132656.3	2.57493	0.417725	1
AC005740.4	2.57493	0.417725	1
AL157373.2	2.57493	0.417725	1
LINC02373	2.57493	0.417725	1
AC004899.1	2.57493	0.417725	1
AC023590.1	2.57493	0.417725	1
MIR3128	2.57493	0.417725	1
MIR1271	2.57493	0.417725	1
AC019130.1	2.57493	0.417725	1
AC084125.3	2.57493	0.417725	1
AL162424.1	2.57493	0.417725	1
SP8	2.57493	0.417725	1
GNAT3	2.57493	0.417725	1
DPPA5	2.57493	0.417725	1
HSPE1P13	2.57493	0.417725	1
NKX1-2	2.57493	0.417725	1
MYBPC2	2.57493	0.417725	1
AL356433.1	2.57493	0.417725	1
C1orf232	2.57493	0.417725	1
AKNA	2.57254	2.39e-104	1.35e-101
ASS1P2	2.56546	0.257499	1
AC073048.1	2.56542	0.25633	1
CRYAB	2.56473	3.26e-05	0.000135748
NOD2	2.56446	0.220168	1
AC091614.1	2.56406	0.0597741	0.120772
AC117488.1	2.56158	0.127249	0.224318
AL031118.1	2.55976	0.000144688	0.000540581
RPS26P3	2.55574	0.110605	0.200576
AC009336.1	2.55436	0.254137	1
FOXB1	2.55431	0.0274007	0.0619302
GCOM1	2.55331	0.222935	1
AC011416.3	2.55331	0.222935	1
LINC01474	2.55331	0.222935	1
TEX11	2.55324	0.219651	1
SCN2A	2.55222	0.424956	1
AC010247.1	2.55222	0.424956	1
AC006378.2	2.55222	0.424956	1
AC092435.1	2.55222	0.424956	1
AC009511.2	2.55222	0.424956	1
SCARNA1	2.55222	0.424956	1
AC104170.2	2.55222	0.424956	1
AL139011.2	2.55222	0.424956	1
AC005520.1	2.55222	0.424956	1
AC122683.1	2.55222	0.424956	1
OPN4	2.55222	0.424956	1
LINC02212	2.55222	0.424956	1
UPK3BL1	2.55222	0.424956	1
HPGDS	2.55222	0.424956	1
AC010975.1	2.55222	0.424956	1
GPR141BP	2.55222	0.424956	1
GP2	2.55222	0.424956	1
GRM6	2.55222	0.424956	1
MYH1	2.55222	0.424956	1
IFNL2	2.55222	0.424956	1
RNU7-77P	2.55222	0.424956	1
AC097484.1	2.55222	0.424956	1
KLF15	2.55209	0.0174597	0.0419197
ADRA1D	2.55028	9.45e-09	6.33e-08
ADM2	2.54941	4.62e-86	1.59e-83
AC005954.2	2.54727	0.0477082	0.0999383
NR4A1	2.5444	1.43e-40	8.19e-39
STPG2	2.54229	0.2201	1
CERNA3	2.54228	0.21906	1
EBF1	2.54228	0.21906	1
LINC01435	2.54226	0.216771	1
PPIAP35	2.54226	0.216771	1
AC021491.4	2.54224	0.272517	1
LRRC61	2.53812	8.22e-19	1.37e-17
ABCB1	2.5367	0.0143277	0.0352362
MB	2.53498	1.01e-31	3.71e-30
RNU7-40P	2.53133	0.224939	1
EEF1A1P12	2.53133	0.224939	1
LINC02395	2.53133	0.224939	1
AC005225.2	2.53133	0.224939	1
RPS10-NUDT3	2.53131	0.227273	1
AC016644.1	2.53131	0.227273	1
AC104451.2	2.53131	0.227273	1
SLC9A9	2.5313	0.228332	1
RAG1	2.53071	4.26e-07	2.34e-06
PHF24	2.52995	0.167981	0.279913
AC078802.1	2.52905	0.0422676	0.0899717
S100P	2.52883	1e-39	5.56e-38
AKR1C3	2.52808	0.432441	1
SLCO1A2	2.52808	0.432441	1
FGF8	2.52808	0.432441	1
AL591438.2	2.52808	0.432441	1
MIR193A	2.52808	0.432441	1
RF00019	2.52808	0.432441	1
AC243571.2	2.52808	0.432441	1
NRBF2P3	2.52808	0.432441	1
KCNN3	2.52808	0.432441	1
BRWD1-AS1	2.52808	0.432441	1
TULP2	2.52808	0.432441	1
BNIP3P16	2.52808	0.432441	1
RNU6-705P	2.52808	0.432441	1
IL20RA	2.52808	0.432441	1
CALCR	2.52808	0.432441	1
AL158835.1	2.52808	0.432441	1
AC067945.3	2.52808	0.432441	1
FAM169B	2.52808	0.432441	1
RNU6-1061P	2.52808	0.432441	1
YES1P1	2.52808	0.432441	1
AGTR2	2.52808	0.432441	1
AL161725.2	2.52808	0.432441	1
CYP4F11	2.52808	0.432441	1
BX571846.1	2.52808	0.432441	1
RNU1-2	2.52808	0.432441	1
CR382287.1	2.52808	0.432441	1
MIR548T	2.52808	0.432441	1
AC073283.2	2.52267	0.00060529	0.00202287
NHLRC4	2.52077	4.57e-06	2.17e-05
MIR6512	2.52004	0.227767	1
AC007256.1	2.51998	0.230144	1
AL590096.1	2.51995	0.231224	1
-	2.51906	0.414286	0.556321
MIR99AHG	2.51903	0.00904962	0.0234377
-	2.51362	2.87e-09	2.03e-08
CCND2	2.51038	1.18e-38	6.31e-37
AC127496.2	2.50951	0.118089	0.211322
Z97353.1	2.50881	0.232927	1
LINC02234	2.50881	0.232927	1
-	2.50665	0.281958	1
GGT1	2.50575	0.116275	0.208699
EPSTI1	2.50436	0.392839	1
AC115284.2	2.50436	0.392839	1
LINC02044	2.50436	0.392839	1
AC112184.1	2.50436	0.392839	1
AF064858.1	2.50436	0.392839	1
RNU6-282P	2.50436	0.392839	1
AC093433.2	2.50436	0.392839	1
RNF175	2.50436	0.392839	1
MIRLET7G	2.50436	0.392839	1
AL355987.3	2.50436	0.392839	1
LINC02447	2.50436	0.392839	1
AC007786.2	2.50436	0.392839	1
AC011242.1	2.50436	0.392839	1
AL008633.1	2.50436	0.392839	1
ARL4AP2	2.50436	0.392839	1
EEF1DP4	2.50436	0.392839	1
AC111188.1	2.50436	0.392839	1
AL157778.1	2.50436	0.392839	1
CYP4F30P	2.50436	0.392839	1
LINC01494	2.50436	0.392839	1
AP002812.2	2.49538	0.271962	1
C1QTNF7	2.49538	0.271962	1
MRPS30-DT	2.49373	3.25e-10	2.55e-09
AC005165.1	2.49202	0.118757	0.212293
DISC1FP1	2.49136	0.0676359	0.133967
NECAB2	2.48548	0.00826029	0.0215831
AC004687.2	2.48354	0.27561	1
AC007952.1	2.48354	0.27561	1
LINC01535	2.48346	0.276918	1
AC027575.2	2.48341	0.0672208	0.133249
EIF3LP3	2.48333	0.286878	1
SPATA46	2.48078	0.44688	1
AC096564.2	2.48078	0.44688	1
LINC02421	2.48078	0.44688	1
AP001318.1	2.48078	0.44688	1
EEF1A1P30	2.48078	0.44688	1
RPL23AP24	2.48078	0.44688	1
SIM1	2.48078	0.44688	1
AL136040.2	2.48078	0.44688	1
CNBD1	2.48078	0.44688	1
RNU6-934P	2.48078	0.44688	1
RN7SL845P	2.48078	0.44688	1
AL356583.3	2.48078	0.44688	1
AC093821.1	2.48078	0.44688	1
AC017076.1	2.48078	0.44688	1
PCBP3	2.48078	0.44688	1
RPL19P20	2.48078	0.44688	1
AL121949.2	2.48078	0.44688	1
C10orf99	2.48078	0.44688	1
NUS1P2	2.48078	0.44688	1
LINC00028	2.48078	0.44688	1
HAUS1P1	2.48078	0.44688	1
AL627223.1	2.48078	0.44688	1
N4BP2L1	2.47917	0.00120821	0.00379403
AL138689.2	2.47879	0.50083	1
GCK	2.47879	0.50083	1
MIR4513	2.47879	0.50083	1
PRAL	2.47879	0.50083	1
AL353600.1	2.47879	0.50083	1
AC005091.1	2.47879	0.50083	1
TAS1R1	2.47879	0.50083	1
CD52	2.47879	0.50083	1
AC104058.1	2.47879	0.50083	1
UTS2	2.47879	0.50083	1
CCL17	2.47879	0.50083	1
RN7SL258P	2.47879	0.50083	1
LINC01500	2.47879	0.50083	1
RNU6-817P	2.47879	0.50083	1
AC020911.3	2.47879	0.50083	1
RPS3AP24	2.47879	0.50083	1
RNU5F-1	2.47879	0.50083	1
AC022826.1	2.47879	0.50083	1
RGS8	2.47879	0.50083	1
LGALS13	2.47879	0.50083	1
AC008397.2	2.47879	0.50083	1
RN7SKP214	2.47879	0.50083	1
AC016769.6	2.47879	0.50083	1
AC074389.3	2.47879	0.50083	1
TMEM86A	2.47438	2.7e-05	0.000113481
-	2.47285	0.0017246	0.00525887
AC007786.1	2.47256	0.0667035	0.13234
AC093849.4	2.47147	0.281168	1
AC002429.2	2.47147	0.281168	1
AC073641.1	2.47137	0.282486	1
AC108134.4	2.47053	0.0738579	0.144185
CHAC1	2.46781	3.01e-110	2.11e-107
CYP2AB1P	2.4617	0.0470881	0.0988831
AC002470.1	2.46113	0.00110939	0.00351795
ZNF30-AS1	2.45894	0.0120037	0.0300809
AWAT1	2.45871	0.29359	1
AC092653.2	2.45726	0.146113	0.249883
DENND1C	2.45625	0.00219204	0.00654201
AC093890.1	2.45545	0.454807	1
INHBA-AS1	2.45545	0.454807	1
PGM5P4-AS1	2.45545	0.454807	1
AC093458.2	2.45545	0.454807	1
LRRC70	2.45545	0.454807	1
HYI-AS1	2.45545	0.454807	1
HNRNPA1P68	2.45545	0.454807	1
RF00017	2.45545	0.454807	1
PCDHA6	2.45545	0.454807	1
AC073210.3	2.45545	0.454807	1
FTCD	2.45545	0.454807	1
AC008543.5	2.45545	0.454807	1
MIR148B	2.45545	0.454807	1
AC012170.1	2.45545	0.454807	1
MIR3145	2.45545	0.454807	1
AC004945.1	2.45545	0.454807	1
ADCY8	2.45545	0.454807	1
LINC02241	2.45545	0.454807	1
AP000851.2	2.45545	0.454807	1
PPIAP90	2.45545	0.454807	1
BNIP3P5	2.45545	0.454807	1
SYP-AS1	2.45545	0.454807	1
AC093277.1	2.45545	0.454807	1
DPP6	2.45545	0.454807	1
RF00017	2.45545	0.454807	1
UGT2B4	2.45545	0.454807	1
AC079360.1	2.45545	0.454807	1
RPS5P2	2.45545	0.454807	1
AC005229.5	2.45545	0.454807	1
SMIM36	2.45545	0.454807	1
ALX4	2.45286	0.0667698	0.132433
MT1P1	2.45094	0.0427723	0.0909343
AC073370.1	2.44946	0.000149418	0.000556616
ARG2	2.44731	2.67e-48	2.26e-46
AC016769.3	2.44642	0.0380336	0.0822559
BEX2	2.44494	2.05e-76	5.08e-74
ABCB11	2.44456	0.00319384	0.00919841
SATL1	2.44413	0.000826905	0.00269012
UNC5B	2.44312	9.07e-09	6.08e-08
MIR3189	2.44203	3.36e-06	1.63e-05
C11orf96	2.43693	1.48e-10	1.19e-09
SERPINB9P1	2.43642	8.26e-10	6.19e-09
AC127496.5	2.43542	0.00120952	0.00379697
ALG1L2	2.43515	0.139234	1
LINC01275	2.43424	0.0106725	0.0271262
EHF	2.43192	0.0339126	0.0744921
TRPC4	2.4308	0.462399	1
LINC01277	2.4308	0.462399	1
TAFA1	2.4308	0.462399	1
AL773545.3	2.4308	0.462399	1
AC021066.3	2.4308	0.462399	1
PACERR	2.4308	0.462399	1
AC092162.2	2.4308	0.462399	1
LCT	2.4308	0.462399	1
AC092042.4	2.4308	0.462399	1
AC090092.1	2.4308	0.462399	1
AC092598.1	2.4308	0.462399	1
AC068631.3	2.4308	0.462399	1
GOLGA8Q	2.4308	0.462399	1
Z73420.1	2.4308	0.462399	1
CPXM2	2.4308	0.462399	1
AC091959.2	2.4308	0.462399	1
AC132008.1	2.4308	0.462399	1
AC006195.1	2.4308	0.462399	1
AC074286.1	2.4308	0.462399	1
ATP5PBP1	2.4308	0.462399	1
C2orf78	2.4308	0.462399	1
MTCO2P30	2.4308	0.462399	1
CR769775.1	2.4308	0.462399	1
RPL22P6	2.4308	0.462399	1
AC090371.2	2.4308	0.462399	1
AC011363.1	2.4308	0.462399	1
AC010327.2	2.4308	0.462399	1
DCDC2C	2.4308	0.462399	1
NANOGNBP2	2.4308	0.462399	1
IDH2-DT	2.4308	0.462399	1
MT1P3	2.4308	0.462399	1
AC109472.1	2.4308	0.462399	1
MYL6P1	2.4308	0.462399	1
NELL1	2.4308	0.462399	1
ACKR2	2.42493	0.0105293	0.026799
AL157388.1	2.42385	0.0529112	0.108951
NLRP8	2.42344	0.173277	1
DEGS2	2.42072	0.0551433	0.11285
ADAM21	2.4205	0.0269209	0.060985
CPT1C	2.41923	5.65e-10	4.32e-09
EXD1	2.4189	0.00483763	0.0134012
NATD1	2.41866	7.08e-59	9.66e-57
-	2.41856	1.1e-06	5.76e-06
AP3B2	2.41834	0.0034434	0.00985296
AC243562.1	2.41775	0.16825	0.280201
TRMT112P6	2.41664	0.15855	0.267056
ARHGDIG	2.41332	0.00167946	0.00513279
AC245100.3	2.41099	3.64e-08	2.29e-07
ZNF474	2.41071	5.11e-05	0.000205079
C16orf96	2.40887	0.173915	1
GREM2	2.4028	0.0801047	0.153854
NFIA-AS2	2.40218	0.523291	1
ESRRG	2.40218	0.523291	1
KRT36	2.40218	0.523291	1
AL356379.2	2.40218	0.523291	1
P4HA3-AS1	2.40218	0.523291	1
OR2C1	2.40218	0.523291	1
DES	2.40218	0.523291	1
EEF1A1P8	2.40218	0.523291	1
LINC02405	2.40218	0.523291	1
MTND5P15	2.40218	0.523291	1
LINC01768	2.40218	0.523291	1
AC109361.1	2.40218	0.523291	1
ONECUT1	2.40218	0.523291	1
RN7SL449P	2.40218	0.523291	1
C1DP2	2.40218	0.523291	1
RF00019	2.40218	0.523291	1
CASK-AS1	2.40218	0.523291	1
AC069503.3	2.40218	0.523291	1
AC007683.2	2.40218	0.523291	1
RPS27AP7	2.40218	0.523291	1
AL121983.1	2.40218	0.523291	1
MIR548L	2.40218	0.523291	1
AC006116.11	2.40218	0.523291	1
RF00019	2.40218	0.523291	1
ROPN1L-AS1	2.40218	0.523291	1
AC002984.1	2.40218	0.523291	1
OR2A1	2.40218	0.523291	1
LINC00911	2.40218	0.523291	1
TAFA5	2.40218	0.523291	1
FMR1NB	2.40218	0.523291	1
ISX	2.40218	0.523291	1
AC091074.2	2.40218	0.523291	1
LINC01136	2.40218	0.523291	1
RF00019	2.40218	0.523291	1
KLK5	2.40218	0.523291	1
RN7SL430P	2.40218	0.523291	1
AP000619.1	2.40218	0.523291	1
LINC02380	2.40218	0.523291	1
AC007599.1	2.40218	0.523291	1
GAPDHP16	2.40218	0.523291	1
KRT18P32	2.40218	0.523291	1
AC020584.1	2.40218	0.523291	1
AC025884.1	2.40218	0.523291	1
YTHDF1P1	2.40218	0.523291	1
WNT3A	2.40218	0.523291	1
AC013270.1	2.40056	0.0463203	0.0975024
AL450311.1	2.40052	0.00383824	0.0108787
SNORD72	2.39459	0.189189	1
ARIH2OS	2.39384	5.57e-11	4.72e-10
AC073263.1	2.39274	0.0916384	0.17209
AL358944.1	2.39066	0.0850911	0.16166
ZNF503-AS2	2.38961	0.00636301	0.0170981
PLEKHB1	2.38796	4.39e-28	1.33e-26
MAFB	2.38764	0.0843558	0.160518
ERICH2	2.38746	0.00301916	0.00874831
AC012158.1	2.38367	2e-06	1.01e-05
VIPR1	2.38361	0.0185924	0.0442785
SYT5	2.38292	3.12e-35	1.4e-33
INTS6-AS1	2.38233	0.00601216	0.0162577
EFCAB6	2.38108	0.00699768	0.0185898
THORLNC	2.38091	0.0163697	0.0395643
-	2.38052	0.000177974	0.000654008
CCNG2	2.38039	7.06e-38	3.57e-36
ALPK1	2.37892	2.73e-24	6.59e-23
SYT15	2.37882	0.024901	0.0571414
SLC9B1	2.37831	0.000137448	0.000516948
Z99129.3	2.37544	0.14525	1
AL354696.2	2.37543	0.000262734	0.000940164
AC133552.5	2.37017	4.31e-11	3.69e-10
CNBD2	2.36968	0.0168423	0.0405907
C4BPB	2.36957	0.181369	1
WDR93	2.36901	0.0358827	0.0781692
AC022167.4	2.36548	0.320497	1
AC009102.2	2.36548	0.320497	1
FAR2P3	2.36548	0.320497	1
FUT3	2.36249	0.0781819	0.150931
PCP2	2.35912	0.0553227	0.11312
CDNF	2.35787	2.01e-06	1.01e-05
LINC01010	2.35766	0.176741	0.291382
AC007405.3	2.35669	1.26e-08	8.36e-08
ADAMTS6	2.35325	0.112436	0.203172
AC126564.1	2.35237	0.324166	1
AC012651.1	2.35226	0.322828	1
AC117409.1	2.35226	0.322828	1
INHBE	2.35122	1.61e-05	7e-05
-	2.35081	0.000239078	0.000861731
AL121820.1	2.35002	0.100304	0.184897
NAPSB	2.34759	0.0357112	0.0778791
AC024361.2	2.34591	0.0140396	0.0345777
SOX6	2.34586	1.27e-09	9.35e-09
RPL5P30	2.34523	0.196364	1
HOXD4	2.34403	3.16e-14	3.68e-13
AC007952.4	2.34177	0.0175885	0.0421891
DEPTOR	2.33819	1.56e-32	5.93e-31
AC009065.6	2.33818	0.320594	1
AL139231.1	2.33787	0.316172	1
AC135506.1	2.33757	0.00615852	0.0165924
RGS16	2.33659	0.182184	1
TCIM	2.33326	4.89e-23	1.08e-21
AC112178.1	2.33288	0.00383068	0.0108633
ANKRD7	2.33242	0.00185538	0.00561975
AC104472.4	2.32858	3.14e-07	1.75e-06
ACOXL	2.32748	0.169302	1
AL355334.2	2.32734	0.00265659	0.00779235
WDR31	2.32594	1.3e-15	1.72e-14
AL031777.1	2.32591	0.0104946	0.0267207
SLC7A7	2.32477	5.75e-07	3.11e-06
LINC00520	2.32442	0.0957752	0.178196
CDIPTOSP	2.32396	2.88e-06	1.42e-05
TTC16	2.32265	0.288404	1
LINC01978	2.32265	0.288404	1
C17orf99	2.32265	0.288404	1
RASSF9	2.32019	0.000306951	0.00108446
CCN5	2.31942	7.57e-63	1.21e-60
AC113414.1	2.31688	0.00227151	0.00675836
AC112484.3	2.31537	0.0495246	0.103095
AL356056.2	2.31218	0.0125008	0.0312151
AC145124.1	2.31163	0.328168	1
DAP3P2	2.31163	0.328168	1
AC099804.1	2.31163	0.328168	1
LINC01144	2.31161	7.2e-05	0.000283593
ATP5MC2P4	2.31157	0.326747	1
CHURC1-FNTB	2.31157	0.326747	1
TRAV16	2.31157	0.326747	1
AC116447.1	2.31143	0.323616	1
AL117344.1	2.31119	0.328375	1
AC005225.3	2.31119	0.328375	1
AL591846.1	2.31114	0.326951	1
AQP3	2.31067	5.05e-11	4.29e-10
DDX11L10	2.30905	0.0487705	0.101775
LINC02608	2.30734	0.107194	0.195611
AC006058.3	2.30412	0.10544	0.192881
SLC16A12	2.30277	0.113496	0.204669
OAS2	2.29942	0.00331214	0.00951084
RCAN3AS	2.29784	0.00260232	0.00765082
AC093866.1	2.29663	0.294232	1
PLK5	2.29659	0.29295	1
PAGE2B	2.29659	0.29295	1
BX323043.1	2.2965	0.290129	1
KCNK12	2.29296	0.179966	0.29555
HIST2H4B	2.29154	0.0378183	0.0818598
ASNS	2.29034	2.12e-34	9.17e-33
-	2.28914	7.74e-05	0.000303273
AL133551.1	2.28853	0.174501	1
AC090970.2	2.28839	0.044544	0.0942413
CFAP53	2.28824	1.24e-05	5.51e-05
LINC00898	2.28739	0.118918	0.212513
BTG4	2.2872	0.049496	0.103067
EIF1B-AS1	2.28699	1.95e-05	8.37e-05
IGSF10	2.28617	1.83e-06	9.29e-06
AC114490.3	2.28585	0.0703364	0.138453
MASP1	2.28462	0.101714	0.187144
OR7E29P	2.28366	0.29789	1
AC126773.4	2.28364	0.296586	1
AL513534.2	2.28359	0.293717	1
LUM	2.28194	0.00122096	0.00383171
AC144836.1	2.28147	0.176057	1
AL354710.2	2.28078	0.101005	0.185986
NLRP1	2.27872	0.00532878	0.0146105
AC021097.2	2.27846	0.094207	0.175858
-	2.27724	0.00771004	0.0202783
-	2.27621	5.27e-11	4.48e-10
CFAP70	2.27615	0.0101364	0.0259126
AC006026.3	2.27583	0.212226	1
AC022809.1	2.27397	0.215882	1
LINC01731	2.27157	0.100911	0.185831
AL138955.1	2.27056	0.335382	1
AL499604.1	2.27055	0.338659	1
AC026954.1	2.27055	0.340146	1
AC092431.1	2.27055	0.340146	1
AC012557.2	2.27034	0.30307	1
GPC5	2.27032	0.305979	1
AC068700.2	2.27032	0.305979	1
CCDC13	2.27032	0.305979	1
AC016907.2	2.27032	0.305979	1
PXT1	2.27031	0.307302	1
RF00003	2.27031	0.307302	1
AL512363.1	2.27031	0.307302	1
REM2	2.26816	0.0050979	0.0140419
AL117336.1	2.26733	0.109424	0.19886
CR2	2.26674	0.176709	1
SLC22A15	2.26599	0.0041211	0.011606
BX322234.2	2.2654	0.212543	1
CPS1	2.2643	2.09e-32	7.91e-31
Z98745.2	2.26369	2.55e-15	3.29e-14
AC073073.1	2.2618	0.0699134	0.137714
AL031728.1	2.26137	0.00247075	0.00729671
SPATA17	2.258	1.43e-07	8.33e-07
SDR42E1	2.25759	0.259083	1
AC008280.3	2.25757	0.00212695	0.00636364
URB1-AS1	2.25731	1.15e-23	2.65e-22
AL008727.1	2.25728	0.301207	1
GCM2	2.25728	0.301207	1
DSCAML1	2.25728	0.301207	1
PLEKHA3P1	2.25721	0.304181	1
MAFA-AS1	2.25721	0.304181	1
LINC01023	2.25684	9.08e-11	7.51e-10
AC068647.2	2.25484	0.393633	1
AC061708.1	2.25478	0.39713	1
ZRANB2-AS2	2.25444	0.00102983	0.00328668
AMZ1	2.25365	3.2e-11	2.77e-10
ARF4-AS1	2.25328	0.0364242	0.0792216
HULC	2.2529	2.52e-11	2.21e-10
MAJIN	2.25225	0.10347	0.189838
AL512422.1	2.25221	3.53e-05	0.000146036
MIR10B	2.25073	0.00967282	0.0248806
PLXDC2	2.25016	0.0467593	0.0983098
AL031123.3	2.25007	0.0798803	0.153496
CCR10	2.247	2.35e-08	1.51e-07
IGFL2-AS1	2.24635	0.0239154	0.0552036
GABARAPL1	2.2457	2.08e-79	5.88e-77
SLC22A3	2.24386	0.310569	1
AC109347.2	2.24374	0.313576	1
RNU12-2P	2.24374	0.313576	1
C1orf210	2.24374	0.313576	1
AC025254.1	2.24374	0.313576	1
AC104083.1	2.24368	0.314942	1
AC009097.4	2.24368	0.314942	1
AP003170.4	2.24368	0.314942	1
BCAS3	2.243	3.99e-46	3.05e-44
AC024337.2	2.24178	0.354785	1
STRCP1	2.24178	0.354785	1
AC110771.1	2.24172	0.356295	1
AC116407.1	2.24085	0.0418608	0.0892328
LINC01869	2.23933	0.195513	1
AC018766.1	2.23931	0.181985	1
AL592211.2	2.23897	0.191756	1
SP5	2.23887	0.190027	1
FOXD3-AS1	2.23807	3.59e-30	1.23e-28
PLPP7	2.23796	7.9e-07	4.2e-06
SCML2P2	2.23301	0.108228	0.196986
ADCY10	2.2329	0.0754422	0.146546
NPM2	2.23095	0.139343	0.240611
AC073610.2	2.22944	0.0390611	0.0841557
AC000085.1	2.22826	0.347868	1
CCDC73	2.22826	0.347868	1
AP000255.1	2.22817	0.358653	1
AC026100.1	2.22817	0.358653	1
RNASEH1P2	2.22808	0.351307	1
AL391244.1	2.228	0.352868	1
AC022506.2	2.22522	7.4e-05	0.000290733
C19orf73	2.22518	1.43e-06	7.39e-06
LINC01607	2.22474	2.49e-08	1.59e-07
INSYN1	2.22268	0.000273132	0.000975143
AC007318.2	2.22217	0.000434192	0.00149304
GDF9	2.22042	8.12e-05	0.000317119
DISP3	2.21798	0.00784847	0.0205864
TOX	2.21729	0.0157364	0.0382518
ATF4P3	2.21694	9.79e-06	4.42e-05
LINC01583	2.21421	0.352007	1
AF241728.1	2.21421	0.352007	1
AC063952.2	2.21421	0.352007	1
AP000553.9	2.21421	0.352007	1
PCDHB4	2.21387	0.35708	1
AC011451.4	2.2124	0.0106909	0.0271592
CACNA1B	2.21125	0.232922	1
AL023806.1	2.21085	0.18686	1
AC091114.1	2.20994	0.195215	1
LINC00167	2.20985	0.220446	1
TRPM5	2.20661	0.127732	0.224897
-	2.2059	0.0241895	0.055735
CFAP58-DT	2.20496	0.00422794	0.0118773
-	2.20446	0.0015516	0.00477212
MSR1	2.20442	0.00293777	0.00853342
AC005586.2	2.20328	0.190368	1
SLC2A3	2.203	4.27e-27	1.23e-25
AC008622.2	2.20248	0.139603	0.240999
MYCT1	2.20078	0.247827	1
AL590666.2	2.19997	0.000414897	0.00143151
Z98749.1	2.19942	0.3639	1
VN2R17P	2.19942	0.3639	1
AP000753.2	2.19902	0.368949	1
AL357874.1	2.19902	0.368949	1
GRID2IP	2.19902	0.368949	1
NCOA7-AS1	2.19902	0.368949	1
SLFN5	2.19631	4.34e-70	8.32e-68
LINC00518	2.19596	0.245392	1
AL928970.1	2.19574	0.19466	1
KLKP1	2.19539	0.00343787	0.00983852
C19orf38	2.19229	0.00642054	0.0172322
PCDHGA9	2.19097	0.127301	0.22437
CYP2W1	2.18921	0.19195	1
PRSS8	2.18835	0.148266	0.252756
NUTM2A	2.18744	0.00350353	0.0100095
AC025165.1	2.18336	0.0200679	0.0473544
C8orf34	2.1815	0.0820469	0.156741
AC005842.1	2.18109	0.241742	1
BX255923.1	2.18102	0.415211	1
ALPK2	2.18102	0.415211	1
MAST4-AS1	2.18093	0.000145485	0.000543174
HSPB1P2	2.18067	0.1292	0.227107
NUTM2E	2.18065	0.130036	0.228241
C2CD4A	2.1803	7.49e-37	3.64e-35
TSLP	2.18007	6.72e-12	6.19e-11
CASP10	2.17877	0.000192769	0.000704557
ANKRD29	2.17731	1.91e-09	1.38e-08
LINC02669	2.17727	0.0497354	0.103449
-	2.17553	0.131012	0.229342
ZNF890P	2.1754	0.00158611	0.00486869
CYP27A1	2.17506	0.0618899	0.124527
PCDHB9	2.17302	0.00241911	0.00715981
KCNK15-AS1	2.17064	6.56e-07	3.53e-06
ZNF204P	2.1691	5.77e-15	7.19e-14
AC004877.2	2.16755	0.0348186	0.0761612
TIMP3	2.16746	4.76e-17	6.97e-16
FMOD	2.16531	0.0335133	0.0737503
MST1L	2.1641	3.69e-05	0.000152053
ING4	2.1628	2.04e-45	1.53e-43
NHLH1	2.16171	0.00600301	0.0162423
SPACA9	2.16152	1.03e-27	3.05e-26
HDHD5-AS1	2.16019	0.0145328	0.035663
LINC02035	2.16011	2.4e-16	3.36e-15
AC040977.1	2.15994	2.12e-06	1.07e-05
AL512598.2	2.15898	0.0484689	0.101249
AC100791.2	2.15788	0.0128073	0.0319022
AL121753.1	2.15195	0.00396896	0.0112194
GNG7	2.14868	6.84e-10	5.17e-09
CDK5R2	2.1477	6.72e-06	3.11e-05
MST1	2.14625	8.39e-27	2.35e-25
GLDN	2.14346	0.000341535	0.00119749
AC104046.1	2.14173	0.00368333	0.010479
EMID1	2.14049	0.0350412	0.0765823
TMEM63C	2.13991	0.0012886	0.00402287
PCAT1	2.1389	0.0492608	0.102651
MAGED4	2.13834	0.0703856	0.13851
FAM157B	2.13825	0.0696953	0.137377
RBKS	2.13774	2.07e-28	6.41e-27
AC090152.1	2.13772	0.0503043	0.104451
DNAH6	2.13753	0.147773	0.252043
FAM13A	2.13692	1.58e-24	3.89e-23
MIR324	2.13477	0.136066	0.236148
THNSL2	2.13303	1.28e-33	5.28e-32
TOLLIP-AS1	2.13258	4.26e-12	4e-11
ENPP3	2.13199	4.76e-08	2.95e-07
RPL35P3	2.1313	0.255092	1
MST1P2	2.13129	5.71e-30	1.93e-28
FLNC	2.13109	1.62e-54	1.87e-52
KRT83	2.13103	0.00123056	0.00385708
AL080275.1	2.13032	0.101237	0.186363
CALCRL	2.12998	5.36e-07	2.91e-06
AL022157.1	2.12979	0.00391618	0.011081
TTC6	2.12842	0.242001	1
PRKAR2A-AS1	2.12769	5.21e-15	6.52e-14
IL21R	2.12589	0.240703	1
C15orf65	2.12513	1.16e-08	7.69e-08
ATP6V0D2	2.12496	2.82e-62	4.35e-60
NAT16	2.12408	0.000413531	0.00142713
AC011287.1	2.1224	0.151698	0.257571
AL118558.3	2.12166	0.000302137	0.00106857
AC007114.1	2.12087	3.95e-05	0.000161868
CCDC155	2.11993	0.0211204	0.0494878
SUN3	2.11969	1.92e-10	1.54e-09
CEACAM1	2.11909	1.15e-07	6.78e-07
LINC02450	2.11775	0.168045	0.279974
DTNA	2.1175	7.33e-40	4.07e-38
HDAC5	2.11682	2.06e-49	1.89e-47
DICER1-AS1	2.11678	6.28e-08	3.83e-07
ISCA1P4	2.11641	0.00100536	0.00321767
AP000442.1	2.11464	0.0252228	0.0577494
AL035587.2	2.11456	2.14e-07	1.22e-06
TSC22D3	2.11326	8.94e-86	3.03e-83
CLIC3	2.11146	0.00901126	0.0233562
KRT81	2.11071	4.36e-43	2.84e-41
GDPD1	2.10851	8.9e-12	8.1e-11
LRRC75B	2.10809	6.96e-15	8.59e-14
FMO3	2.10788	0.273768	1
AC093503.2	2.10719	0.187962	0.305914
AC133552.2	2.10515	0.00279779	0.00816647
SMPDL3B	2.10466	5.07e-06	2.4e-05
PNMA6B	2.10265	0.03064	0.0681947
NECTIN4	2.09798	0.254921	1
PLCB1	2.09756	3.03e-09	2.14e-08
AC016590.2	2.09755	0.0172626	0.0415003
LINC00460	2.09709	0.0167882	0.04047
CLTRN	2.09685	0.260119	1
YPEL1	2.09373	2.51e-05	0.000106227
DYRK1B	2.09373	2.63e-18	4.24e-17
-	2.09315	0.000432961	0.0014898
EIPR1-IT1	2.09012	0.171652	0.284468
AC104777.2	2.08886	0.248127	1
PAX6	2.08844	0.262461	1
AL442067.3	2.08774	0.0830691	0.158419
CHGB	2.08579	3.02e-28	9.25e-27
HIST1H3E	2.08423	3.92e-19	6.7e-18
BX322557.2	2.08064	0.267865	1
-	2.07951	0.0212162	0.0496551
Z69666.1	2.07853	0.243797	1
ULBP1	2.07791	3.95e-26	1.07e-24
AL050309.1	2.07312	0.451355	1
PRELID1P4	2.07312	0.451355	1
SCAMP3	2.07312	0.451355	1
AP002008.1	2.07299	0.236478	1
GPHA2	2.07295	0.449709	1
TH	2.07256	0.446082	1
SHMT1P1	2.07256	0.446082	1
AC084740.1	2.07256	0.446082	1
FRY	2.07242	0.136076	0.236148
ALPG	2.07167	0.154193	0.261045
DYSF	2.07134	7.07e-19	1.19e-17
FAM117A	2.06826	4.51e-18	7.13e-17
AL365181.2	2.06691	0.00208975	0.00626247
MGP	2.065	2.03e-08	1.32e-07
RPS10P7	2.06412	4.31e-31	1.52e-29
UBE2CP2	2.06351	0.0583798	0.118307
-	2.06264	0.00575674	0.0156509
AC012464.1	2.06261	0.0869226	0.164586
CD8A	2.06125	0.00332543	0.00954493
RB1-DT	2.06081	0.163479	0.273644
CITED4	2.05984	5.39e-48	4.51e-46
TSPAN8	2.05741	0.0241131	0.0555968
KLHL24	2.05589	2.38e-45	1.76e-43
AC007091.1	2.05568	0.280002	1
LINC01376	2.05196	4.77e-05	0.000192738
GTSE1-DT	2.05114	0.000101392	0.000389699
TM7SF2	2.05008	8.65e-44	5.93e-42
AL357075.4	2.04974	1.02e-12	1.02e-11
AC009690.2	2.04852	0.0867856	0.164419
AP000844.2	2.04734	0.269143	1
AC007496.2	2.04734	0.269143	1
PRLR	2.0462	0.0419749	0.0894479
AC245100.8	2.04219	4.06e-06	1.95e-05
AL359510.2	2.04164	0.155387	0.262782
SPOCK3	2.04144	0.00114676	0.00362121
AC012065.2	2.04106	0.236478	1
-	2.04073	5.73e-14	6.49e-13
OOEP	2.04011	7.57e-27	2.14e-25
TSSK6	2.04009	1.56e-13	1.69e-12
MYCL	2.03906	2.72e-05	0.000114523
AL592424.1	2.03887	0.271547	1
CMKLR1	2.03811	0.612831	1
BTBD6	2.03811	0.612831	1
NKX2-5	2.03811	0.612831	1
POSTN	2.03811	0.612831	1
LHX9	2.03811	0.612831	1
ZIC4	2.03811	0.612831	1
AC063944.2	2.03811	0.612831	1
AL591441.1	2.03811	0.612831	1
AC007728.2	2.03811	0.612831	1
HAS1	2.03811	0.612831	1
AC136285.3	2.03811	0.612831	1
AC099542.1	2.03811	0.612831	1
AC079906.1	2.03811	0.612831	1
C9orf129	2.03811	0.612831	1
LINC01133	2.03811	0.612831	1
RNU6-1165P	2.03811	0.612831	1
RF00026	2.03811	0.612831	1
ESRRB	2.03811	0.612831	1
NR1I2	2.03811	0.612831	1
LINC01208	2.03811	0.612831	1
RNY1P13	2.03811	0.612831	1
KLHL33	2.03811	0.612831	1
AC109454.1	2.03811	0.612831	1
AC106886.3	2.03811	0.612831	1
MIR3174	2.03811	0.612831	1
AL078621.4	2.03811	0.612831	1
AC244502.3	2.03811	0.612831	1
AC099568.1	2.03811	0.612831	1
AC008592.5	2.03811	0.612831	1
ARL2BPP4	2.03811	0.612831	1
GOLGA8S	2.03811	0.612831	1
AC004528.1	2.03811	0.612831	1
AC026407.1	2.03811	0.612831	1
PLA2G1B	2.03811	0.612831	1
AC004840.1	2.03811	0.612831	1
OCM	2.03811	0.612831	1
RUNX1T1	2.03811	0.612831	1
RARRES2P4	2.03811	0.612831	1
CTAGE1	2.03811	0.612831	1
AC005538.3	2.03811	0.612831	1
AC108174.1	2.03811	0.612831	1
LINC02591	2.03811	0.612831	1
RNU6-884P	2.03811	0.612831	1
UCA1	2.03811	0.612831	1
SSMEM1	2.03811	0.612831	1
ALOX15	2.03811	0.612831	1
RPL7AP14	2.03811	0.612831	1
AL022097.1	2.03811	0.612831	1
AP000893.2	2.03811	0.612831	1
AC009220.1	2.03811	0.612831	1
PPP1R3A	2.03811	0.612831	1
AC005515.1	2.03811	0.612831	1
RBISP2	2.03811	0.612831	1
BCRP4	2.03811	0.612831	1
BLOC1S5-TXNDC5	2.03811	0.612831	1
Z99758.1	2.03811	0.612831	1
AC098583.1	2.03811	0.612831	1
CACNA1S	2.03811	0.612831	1
AC073571.1	2.03811	0.612831	1
ATP6V0E1P1	2.03811	0.612831	1
AL158207.2	2.03811	0.612831	1
AC138304.1	2.03811	0.612831	1
AP000424.1	2.03811	0.612831	1
AC105749.1	2.03811	0.612831	1
AL513548.2	2.03811	0.612831	1
RNU6-618P	2.03811	0.612831	1
C21orf59-TCP10L	2.03811	0.612831	1
AC096708.1	2.03811	0.612831	1
AL583835.2	2.03811	0.612831	1
AC022031.2	2.03811	0.612831	1
RN7SL189P	2.03811	0.612831	1
RNU6-379P	2.03811	0.612831	1
ANKRD20A19P	2.03811	0.612831	1
SULT1A4	2.03811	0.612831	1
AC021231.1	2.03811	0.612831	1
AP003486.2	2.03811	0.612831	1
RNY1P4	2.03811	0.612831	1
PACRG-AS3	2.03811	0.612831	1
AL138999.1	2.03811	0.612831	1
MIR4655	2.03811	0.612831	1
RF00017	2.03811	0.612831	1
AC093879.2	2.03811	0.612831	1
RPL7P59	2.03811	0.612831	1
MTCYBP21	2.03811	0.612831	1
AC018731.1	2.03811	0.612831	1
TDRD10	2.03811	0.612831	1
AC096645.1	2.03811	0.612831	1
RNU6-1065P	2.03811	0.612831	1
AC074254.2	2.03811	0.612831	1
AC009704.1	2.03811	0.612831	1
AC023394.2	2.03811	0.612831	1
AC096589.2	2.03811	0.612831	1
AC099329.2	2.03811	0.612831	1
LINC02013	2.03811	0.612831	1
AC099521.2	2.03811	0.612831	1
AC092013.1	2.03811	0.612831	1
RNU6ATAC11P	2.03811	0.612831	1
AL080312.2	2.03811	0.612831	1
AC021016.1	2.03811	0.612831	1
HBE1	2.03811	0.612831	1
AC007846.1	2.03811	0.612831	1
GPR65	2.03811	0.612831	1
THAP12P2	2.03811	0.612831	1
AC012123.2	2.03811	0.612831	1
RNU2-52P	2.03811	0.612831	1
CABS1	2.03811	0.612831	1
AL031681.1	2.03811	0.612831	1
NEUROG3	2.03811	0.612831	1
AC008679.1	2.03811	0.612831	1
AL353746.1	2.03811	0.612831	1
LINC00992	2.03811	0.612831	1
KLK7	2.03811	0.612831	1
AC090505.2	2.03811	0.612831	1
LINC01354	2.03811	0.612831	1
OR2AO1P	2.03811	0.612831	1
CHST9	2.03811	0.612831	1
CCR3	2.03811	0.612831	1
PLVAP	2.03811	0.612831	1
AC005189.1	2.03811	0.612831	1
MYOCD	2.03811	0.612831	1
DEFB130C	2.03811	0.612831	1
AC092100.1	2.03811	0.612831	1
DUX4L37	2.03811	0.612831	1
HCAR3	2.03811	0.612831	1
PLSCR5	2.03811	0.612831	1
LINC01900	2.03811	0.612831	1
AL606469.1	2.03811	0.612831	1
UTF1	2.03811	0.612831	1
TRIM6-TRIM34	2.03811	0.612831	1
AP003774.1	2.03811	0.612831	1
LINC02619	2.03811	0.612831	1
RN7SL41P	2.03811	0.612831	1
RNU6-290P	2.03811	0.612831	1
HMHB1	2.03811	0.612831	1
MTCYBP3	2.03811	0.612831	1
KF455155.1	2.03811	0.612831	1
PLA2G4C-AS1	2.03811	0.612831	1
CATIP-AS2	2.03767	0.282895	1
FBXL22	2.03694	0.00288528	0.00839054
CHI3L2	2.03607	2.38e-10	1.89e-09
SMIM38	2.03565	0.0638952	0.127891
AC092964.1	2.03548	0.417867	1
PRKCQ	2.03548	0.417867	1
SNAP25	2.03547	1.43e-15	1.89e-14
RF00096	2.03532	0.416269	1
LRRN4	2.03498	0.412752	1
BIRC6-AS2	2.03498	0.412752	1
RNU2-11P	2.03498	0.412752	1
AL158011.1	2.0328	0.241517	1
ZNF815P	2.02819	8.9e-10	6.65e-09
LCK	2.02788	0.0309394	0.0687934
KLHDC8B	2.02579	1.8e-47	1.48e-45
ABCD2	2.02381	0.0112224	0.028301
AC091271.1	2.02311	0.0113902	0.0286886
SNORA80D	2.02289	0.149462	0.254603
ZNF630	2.02222	0.0157695	0.0383141
HTR3E	2.02135	0.306826	1
KDM7A-DT	2.02035	1.91e-21	3.85e-20
PTK2B	2.02022	1.06e-15	1.41e-14
FMO4	2.01985	0.00735066	0.0194386
LINC02193	2.01983	0.160242	0.269268
PRR36	2.01948	2.57e-18	4.14e-17
HAR1B	2.01925	0.42285	1
CTNND2	2.01925	0.42285	1
AL049779.4	2.01912	0.42123	1
AC105275.2	2.01912	0.42123	1
AC013714.1	2.01883	0.417664	1
DNAL4	2.0187	2.91e-47	2.36e-45
AC002310.1	2.01753	4.18e-05	0.00017071
MYOM1	2.01719	3.01e-15	3.85e-14
AP000781.1	2.01581	0.252122	1
RNU7-49P	2.01581	0.252122	1
AL807761.2	2.01581	0.252122	1
AL360270.3	2.01499	0.0664318	0.131878
AC048351.1	2.01272	0.168903	0.280967
GBP4	2.01248	0.015214	0.0371597
LRP1B	2.00951	0.00750252	0.0197836
AC104051.2	2.00914	0.208853	0.332049
PPP1R32	2.00841	0.00580411	0.0157629
RPL22P3	2.008	0.264538	1
SLC2A10	2.00709	0.00202191	0.00607933
AC106886.1	2.00686	0.311776	1
CALCOCO1	2.00616	3.63e-74	8.48e-72
MEF2C-AS2	2.006	0.310203	1
IFNL1	2.00499	0.087267	0.165054
TMTC1	2.00399	0.0329406	0.072624
AP000640.1	2.00264	0.0313611	0.069594
LINC02605	2.00209	0.423315	1
AL139398.1	2.00209	0.423315	1
LINC01933	2.00209	0.423315	1
AC009961.3	2.00209	0.423315	1
TNRC18P1	2.002	0.421643	1
AC064836.3	2.00191	0.000332192	0.00116796
KIF6	2.00178	0.417967	1
AL512652.1	2.00178	0.417967	1
AC091925.2	2.00178	0.417967	1
LINC02588	2.00178	0.417967	1
KREMEN1	2.00126	8.12e-09	5.49e-08
SKOR1	1.99769	0.00849406	0.0221455
PCDHA8	1.9955	0.000285549	0.00101555
BEX4	1.99515	2.22e-08	1.43e-07
CASC15	1.99263	1.09e-17	1.68e-16
RDM1P5	1.99207	0.107623	0.196143
DUSP13	1.99166	0.133247	0.232454
ZNF561-AS1	1.98788	1.28e-12	1.26e-11
SLC52A1	1.98755	0.0184554	0.0440141
MR1	1.9875	1.6e-43	1.08e-41
AC100847.1	1.98669	0.151161	0.256916
AC091982.3	1.98591	3.71e-11	3.19e-10
KLF3-AS1	1.98545	0.042924	0.0912124
AC231981.1	1.98431	0.0252809	0.05785
SLC44A5	1.98411	0.394914	1
TLX1	1.98411	0.394914	1
AC010680.5	1.98404	0.393376	1
AC026304.1	1.98404	0.393376	1
AC048382.2	1.98387	0.39	1
AC087683.3	1.98387	0.39	1
AL359636.2	1.98387	0.39	1
AC095032.1	1.98387	0.39	1
LINC02006	1.98387	0.39	1
CYP4F23P	1.98387	0.39	1
MIR548XHG	1.98357	0.0723303	0.141747
HOXC-AS1	1.98347	3.16e-14	3.68e-13
AC092295.2	1.98284	1.12e-14	1.35e-13
CRYM	1.98198	0.123202	0.218586
ACSF2	1.98127	1.3e-18	2.14e-17
AC009163.6	1.97946	0.000822428	0.00267684
FAM229B	1.97865	4.1e-37	2e-35
AL161665.2	1.97745	0.0422694	0.0899717
AL451064.1	1.97658	0.110176	0.199923
RNF122	1.97515	1.53e-06	7.86e-06
PTGER4P2	1.97512	0.0386326	0.0834004
-	1.97469	0.156142	0.263861
LINC00689	1.97395	0.0925503	0.173407
DCDC2	1.97319	0.000622858	0.00207613
AC018804.1	1.9731	0.156917	0.264884
AL096828.1	1.97245	0.303129	1
SYP	1.97172	3.39e-39	1.85e-37
HIPK4	1.97162	0.0869744	0.164654
AL603839.4	1.97144	0.0370582	0.0804285
AC004241.2	1.97141	0.145346	0.248773
SBK1	1.97062	1.26e-19	2.25e-18
KLHL3	1.96989	2.37e-17	3.59e-16
LINC02175	1.96975	2.28e-06	1.14e-05
AC025162.2	1.969	0.433653	1
SLC6A14	1.969	0.433653	1
AC139256.1	1.969	0.433653	1
AC064869.1	1.969	0.433653	1
LINC01099	1.969	0.433653	1
HCRTR2	1.969	0.433653	1
AL391069.3	1.96888	0.190613	0.309189
AL121933.1	1.96888	0.190613	0.309189
AC127070.2	1.96887	0.428152	1
SNHG32	1.96861	0.438734	1
SMAD1-AS2	1.96861	0.438734	1
BFSP2	1.96861	0.438734	1
TTC39A-AS1	1.96861	0.438734	1
LINC02516	1.96852	0.433302	1
AC245014.1	1.96852	0.433302	1
HYAL4	1.96852	0.433302	1
AC025588.1	1.96852	0.433302	1
AC092418.2	1.96799	0.184434	0.301475
PLAC1	1.96779	0.00018525	0.000678906
AL353135.2	1.96707	0.178905	0.294116
AC006130.3	1.96681	0.171782	0.284637
MUC16	1.96681	0.171782	0.284637
AC114956.1	1.96634	0.115445	0.207613
LDOC1	1.96633	0.599331	1
PDE1C	1.96633	0.599331	1
MAOB	1.96633	0.599331	1
-	1.96633	0.599331	1
ARSE	1.96633	0.599331	1
-	1.96633	0.599331	1
KISS1	1.96633	0.599331	1
PSAT1P3	1.96633	0.599331	1
CLEC3B	1.96633	0.599331	1
AL356275.1	1.96633	0.599331	1
ANKK1	1.96633	0.599331	1
PLAAT2	1.96633	0.599331	1
AC010201.1	1.96633	0.599331	1
LINC02641	1.96633	0.599331	1
LINC00390	1.96633	0.599331	1
MIR26A2	1.96633	0.599331	1
AC079416.2	1.96633	0.599331	1
LINC01481	1.96633	0.599331	1
AC139099.2	1.96633	0.599331	1
AC092597.1	1.96633	0.599331	1
AL049780.2	1.96633	0.599331	1
AC007494.3	1.96633	0.599331	1
RPS4XP2	1.96633	0.599331	1
CHRNA6	1.96633	0.599331	1
AC114730.2	1.96633	0.599331	1
ATP5MDP1	1.96633	0.599331	1
LAX1	1.96633	0.599331	1
AC022868.2	1.96633	0.599331	1
RPL32P33	1.96633	0.599331	1
AC073957.1	1.96633	0.599331	1
MRPL53P1	1.96633	0.599331	1
LINC02631	1.96633	0.599331	1
AL603839.1	1.96633	0.599331	1
RPL23AP72	1.96633	0.599331	1
Z98885.2	1.96633	0.599331	1
MIR4999	1.96633	0.599331	1
AC073263.2	1.96633	0.599331	1
AC021074.2	1.96633	0.599331	1
AC018682.2	1.96633	0.599331	1
AC092803.1	1.96633	0.599331	1
JTBP1	1.96633	0.599331	1
MIR503	1.96633	0.599331	1
RNU6-986P	1.96633	0.599331	1
MAGEA8	1.96633	0.599331	1
OR52T1P	1.96633	0.599331	1
CICP4	1.96633	0.599331	1
AC119673.1	1.96633	0.599331	1
AC022148.1	1.96633	0.599331	1
TLR10	1.96633	0.599331	1
CD1D	1.96633	0.599331	1
MAPK8IP1P2	1.96633	0.599331	1
MIR4768	1.96633	0.599331	1
RNU6-1280P	1.96633	0.599331	1
NLRP13	1.96633	0.599331	1
RNU6-595P	1.96633	0.599331	1
MIR718	1.96633	0.599331	1
VTCN1	1.96633	0.599331	1
A2M-AS1	1.96633	0.599331	1
MTND4P34	1.96633	0.599331	1
CHRNB4	1.96633	0.599331	1
AL138729.1	1.96633	0.599331	1
AC020659.2	1.96633	0.599331	1
MIR3143	1.96633	0.599331	1
NBEAP1	1.96633	0.599331	1
UNC5D	1.96633	0.599331	1
LGALS14	1.96633	0.599331	1
AL079303.1	1.96633	0.599331	1
AC012506.2	1.96633	0.599331	1
WFIKKN2	1.96633	0.599331	1
HBB	1.96633	0.599331	1
AL589669.1	1.96633	0.599331	1
AC074131.1	1.96633	0.599331	1
LINC02377	1.96633	0.599331	1
EZHIP	1.96633	0.599331	1
AP003680.1	1.96633	0.599331	1
LINC01397	1.96633	0.599331	1
AC139103.1	1.96633	0.599331	1
MTHFD2P1	1.96633	0.599331	1
AC008415.1	1.96633	0.599331	1
MTATP8P2	1.96633	0.599331	1
AL360091.2	1.96633	0.599331	1
AC018730.1	1.96633	0.599331	1
RNU6-647P	1.96633	0.599331	1
SPAG6	1.96604	0.317731	1
PXDNL	1.96592	2.81e-08	1.79e-07
AL031123.2	1.96546	0.0923595	0.173156
EYA4	1.96313	0.0576362	0.117033
COL4A4	1.96302	0.192042	0.311135
AF274853.1	1.96248	0.119575	0.213436
HPGD	1.96139	4.43e-27	1.27e-25
AL590369.1	1.96072	0.0913775	0.171695
NSUN7	1.96012	0.000803762	0.00262238
AC126283.1	1.95936	0.199177	0.319993
UNC5CL	1.95878	0.000907252	0.00292995
CXCL6	1.95761	0.279041	1
AL022344.1	1.95761	0.279041	1
MAP3K14-AS1	1.95651	2.12e-27	6.21e-26
RTN1	1.95572	0.210773	0.334447
PIFO	1.95562	4.82e-19	8.19e-18
[truncated: 8,550 more rows]

## Sheet: MIA PaCa2-shOFD1 RNA seq
Gene_name	shOFD1 VS sh-Ctr_log2FoldChange	P-value	Padj
LINC00659	6.542142833624445	3.5994236632413943e-07	3.949924918317687e-06
LINC01512	5.6372066720568075	7.024504985625231e-05	0.0004421026360828816
C6orf223	5.615147722776647	7.954698926813135e-05	0.0004934095127509926
UTS2	5.579599471913138	0.0006611047557252322	0.003146640525330422
SCAT8	5.576548682289599	0.0006697833150690936	0.0031798081638812147
LY96	5.527860587316315	5.9432512695819253e-05	0.0003826614657999397
SPATA42	5.520685963812338	0.0009675575343729137	0.004383344704312593
LOC101928622	5.299975273487795	4.9516767380495206e-06	4.2517347466012695e-05
CLDN16	5.270810472571138	1.0793646122346944e-11	2.625460288626106e-10
LOC105373252	5.166284788289907	7.843473964514137e-06	6.371870718259422e-05
LAD1	5.1644167474492875	0.0008894084811326477	0.0040711846093421395
LCN12	5.123181974962682	0.0019858378462310512	0.008093764334309948
SYT17	5.120063263107054	0.00042953936935600064	0.002173017335602379
IL32	5.019457907401302	2.7866333641063786e-17	1.375643343608267e-15
TBC1D3C	4.911865192202747	0.013916270264252116	0.04125576313060392
PTPRN	4.900479283016988	3.158610096903683e-05	0.00022043094233395802
SIM1	4.882324147492762	0.008910543012065147	0.028463053503895826
SYT3	4.879033547975495	0.005553088696866052	0.019260298309233863
ZFP28-DT	4.877953066672781	0.0058641271369253645	0.02018017019050915
HIVEP2-DT	4.823143563664872	1.3116303951493121e-06	1.2724715746564485e-05
CD177	4.783098065169719	0.006034557777429393	0.020673147268225358
IRAG1-AS1	4.773787670068749	8.996817069429483e-05	0.000548694364638857
DRAXIN	4.771935514173494	0.0010607397218203108	0.0047451160771619615
LOC105372653	4.769235193079036	0.0010623088165477852	0.004750865324673219
GDF15	4.767028381917757	1.9836575502527696e-47	1.1855896108385746e-44
LOC102724467	4.6870227645990665	0.029335817827051695	0.07603725476848187
KLHDC7B-DT	4.685200377072189	0.01302474498321492	0.03905556482603507
TMEM45A	4.682504284769847	1.75179903139067e-14	6.21109254032264e-13
LINC02736	4.681787131423481	0.013456405008151788	0.040102572720393546
LOC105377887	4.681769824943711	0.012717460766661292	0.0382506660550102
MROH9	4.679172789460861	0.008444405517528947	0.02726550768586667
NPAS2-AS1	4.569604019233507	0.03668241791196055	0.09106664645551993
LINC02084	4.569267994993997	0.017577751782936538	0.049900538776495834
PAEP	4.567137045663447	0.038911683709591006	0.0955520215524586
MYLK3	4.560462617879256	2.9808478736473024e-05	0.00020959869397263697
LOC105376010	4.502671545840973	0.004046351607863214	0.014801244624610032
CASC9	4.502150196971794	0.00390766812196268	0.014385135508368996
LOC105378891	4.497670166767082	0.004878408518405792	0.01727102969953368
LOC107986582	4.468835546012252	0.04890666170460015	0.11445294135456348
DDIT4L	4.459457965205044	0.02111641429421457	0.05814136117368885
DISC1	4.4592319486469885	0.02135622892899457	0.058685794930496575
TRIM29	4.4580473273160255	0.01491303701295913	0.04363106196011732
CAND1.11	4.446924392478664	0.0003695483625507365	0.0019069971777016888
MAN1A1	4.433471429927356	0.005931785320008365	0.020379475945460888
TUBAL3	4.412821067056747	0.00047023783625563476	0.002354002449816945
MGAM2	4.372177187805045	0.0012692632997159466	0.00552291245989245
ANKS1B	4.3685926505293615	0.009453877501243386	0.029879252121493494
LOC105370528	4.341720386669107	0.03329412886109608	0.08432596379956615
CSF3	4.340579679763186	0.056488779199560926	0.12844289672617554
LINC01049	4.3393751861036165	0.02829104346650628	0.07384972896770904
SH2D3A	4.338219337442448	0.05782478961900993	0.13063116893888704
LOC107984755	4.335823908317154	0.05688145477631661	0.12899231599243322
LOC107985978	4.331539495703367	0.058386776296979186	0.1316850001792381
CD80	4.3310193400600205	0.028668056987486857	0.07467080679931402
LOC102725191	4.3305338085554315	0.030439128645747788	0.07841730570914245
LOC100190986	4.329378562753289	0.06116608056150456	0.13655473019653294
LOC112268079	4.32624713402953	0.04124068677002734	0.09996565658986203
SSTR2	4.323439637935777	1.1878264883247235e-05	9.181651862408427e-05
LINC02669	4.305652083959432	0.006344474515793123	0.02156843181018446
ADAMTS4	4.246895222724523	5.259043345479891e-45	2.5145740110458848e-42
LINC01630	4.2382940283709685	0.007060125351877751	0.023564259625782645
MAT1A	4.235317654787788	0.009176190817743884	0.029155791405913026
SP8	4.231925483944432	0.024362232989342696	0.06533685401869391
GLP1R	4.216787687240968	7.584316769784212e-05	0.00047324213699604316
LOC102724945	4.206752686255542	0.08947928639873368	0.1833520090465052
SPRY4-IT1	4.2037677768554245	0.07206679377287238	0.1550974529049665
ARMC3	4.202467353941154	0.0714908251509479	0.1540956928002464
LOC105378963	4.2014070306448215	0.0349706692839761	0.0877280993055524
ABCA12	4.196985470390226	0.031000825202673107	0.07955816742320725
LOC105375101	4.1952522096365685	0.042967100491222265	0.10330290993286947
LOC105376222	4.194793322879882	0.03206110232894003	0.08175263560487754
CT69	4.194562845670288	0.031119656723158542	0.07975305593599667
SELENOP	4.193284327153917	0.03773532338133399	0.0931691703727684
TRIM67	4.188608144692562	0.07607635389141884	0.1616837871538277
P2RX7	4.186368042373027	0.09181923842287723	0.18695223002395395
LINC01220	4.163131850324592	1.1817267693557527e-05	9.147177375193579e-05
LOC105371711	4.159787307850792	0.02221833121050377	0.060587220597650426
TEX38	4.153605075977375	0.0021866004205708667	0.0087857762396767
LGR6	4.101608473190669	0.002853733155912407	0.011085706676925286
LINC01139	4.0880111756229445	0.013034642554068616	0.03907824133685745
ATXN1	4.086062560401723	0.03161020192406437	0.0807998669923961
IFIT1B	4.085205732121948	0.013598008959159604	0.04045444191747272
LOC101928636	4.081916670920086	2.4556607492005075e-05	0.00017622419656033658
CCL4	4.0785774542384	0.00018206683569848284	0.0010180048431052825
LOC105374110	4.055609731133368	0.10912173049087076	0.2130653927852447
CACNA1H	4.05176730057955	0.09853827489405588	0.1970412271898704
C5orf47	4.051164598302359	0.09142880251728684	0.18633797485388945
LOC105377319	4.051164598302359	0.09142880251728684	0.18633797485388945
CCND2	4.050832945789539	8.886976311819252e-38	2.564199113418883e-35
LINC01494	4.046542376974044	0.09198766906041984	0.1872082745623405
LOC105370902	4.045661731846948	0.055432873346518655	0.12659240385562087
SMCO2	4.045417613213228	0.1104770810270914	0.2149057248620684
LOC105375123	4.044824048168938	0.0416168018559144	0.1007163311491544
LOC107985173	4.043943539323561	0.0923033933124851	0.1876226511702221
DCDC2B	4.042088137350737	0.0517670967864579	0.11997263048350268
APOA2	4.041290746088937	0.04708133699545874	0.11108221833060793
LOC105375858	4.0381658278371875	0.0930091661806029	0.18875920398161408
INHBE	4.03225194928442	5.847266207727817e-64	1.0872666665147224e-60
HIF1A-AS3	4.0100509629102685	0.0016569262131738971	0.006949538891595279
TNFRSF9	4.004110020049685	2.2836240202478007e-71	7.643289595769388e-68
ECE1-AS1	4.000289474279226	4.4825064449542215e-06	3.8787355406571286e-05
DRAIC	4.00004688172434	0.02327181577504154	0.06282526810700438
LOC105369293	3.999288259982093	0.02889247344480335	0.07509293830894727
SDK2	3.9946303262685268	0.021103760641903262	0.05811608266286838
LOC100128988	3.922996071043833	0.0028907445667700235	0.011211265428712942
CCDC170	3.9222805924934705	0.0030316983897292486	0.01165796703863028
LCP1	3.9155162817570015	0.02462273617863256	0.06590874759267687
C6	3.915275089488948	0.01720270964426151	0.0490494525393031
LAMC2	3.9070649700154103	0.023741998711706958	0.06387819106759098
LOC100130370	3.9070645958571726	0.02375614776604045	0.06390598502888394
SPARCL1	3.887472636334521	0.20833732265177088	0.3441442201734662
SLC28A3	3.885450292664881	0.1347211549232994	0.24884751960722026
KCNT2	3.882169740405911	0.08231591139255225	0.1717437697487049
SPIC	3.8821167922898345	0.11867841556038786	0.2269290772855451
LOC107987281	3.881159799743005	0.12366401242619512	0.2338437568307769
HCAR3	3.8777223727269234	0.06342433097226607	0.14060222265477185
NODAL	3.8772877657806784	0.12424508149188425	0.2347568520680459
LOC112268085	3.8765239406826932	0.0692000649174352	0.150319715263925
LOC105379749	3.8753156242538	0.11821951733938756	0.2262842986016985
MUC4	3.8753156242538	0.11821951733938756	0.2262842986016985
LOC101929255	3.8739915688068365	0.21099653875244573	0.34743944465435195
WDR17	3.8739915688068365	0.21099653875244573	0.34743944465435195
FBN2	3.8731596212313737	0.07322396728300093	0.1569018044149834
LMO1	3.8731596212313737	0.07322396728300093	0.1569018044149834
LYPD5	3.8731596212313737	0.07322396728300093	0.1569018044149834
MYLPF	3.871430826279487	0.12512721283987768	0.2359706904299474
KLF17	3.870983696133092	0.07344734205987008	0.15725963016529246
LOC101929617	3.8694528301167535	0.12542561160137486	0.2363469890945848
LOC644135	3.8694428365474987	0.07360629140148163	0.15749920554964772
ME3	3.8675308587897312	0.1208273809942269	0.22998705879644984
MSANTD5	3.8675308587897312	0.1208273809942269	0.22998705879644984
TNFSF15	3.8412250152341434	1.8294156243827639e-68	5.102545079007593e-65
CALCRL	3.8386530379630255	6.133791281648052e-08	7.800075767354116e-07
CCRL2	3.827038837281909	0.0051303706588459895	0.01803713297810664
IGF2-AS	3.8215628574669838	0.02096806721718326	0.057799473707718964
SLAIN1	3.8198333251692063	0.004291585517447749	0.015537661839425631
SLFN14	3.819648727620472	0.04977699757196974	0.11609252051969685
WNT3A	3.819226362990261	0.01952080787598056	0.05442864375283815
NTMT2	3.817177085000124	0.021097237855765182	0.05810768194803
LOC107986071	3.805985371216941	3.694265199171546e-07	4.04339621374335e-06
SCOC-AS1	3.7208830239997206	0.05870821358854876	0.1322495563877189
TSC22D3	3.719277234776305	3.818998202906923e-111	6.391093492564736e-107
LOC105376892	3.7179797352746657	0.02937856886618343	0.07611864839380393
RANBP3L	3.7174973509491553	0.027065164825892225	0.07132843045059943
CA9	3.71519411230216	7.370940468534129e-05	0.0004618221218304703
LINC02144	3.714484684058923	0.005108321780392797	0.017963388315796063
LOX	3.7090608168820443	6.450241903712398e-28	8.567047480843412e-26
TBC1D3E	3.694837668877085	0.00017712045609509936	0.0009946680646817072
GNMT	3.692515520475871	0.16833014338469668	0.2942656376833698
MICB-DT	3.692515520475871	0.16833014338469668	0.2942656376833698
LINC01293	3.690606171743089	0.15683367250170346	0.2786507600930043
LIX1-AS1	3.690606171743089	0.15683367250170346	0.2786507600930043
FMR1-AS1	3.688842062769447	0.1080033414103036	0.2113465760642459
FABP6	3.6870175485533565	0.09767536535104238	0.19571327097098828
LOC102467226	3.6870175485533565	0.09767536535104238	0.19571327097098828
ME3-DT	3.6870175485533565	0.09767536535104238	0.19571327097098828
TLR4	3.6870175485533565	0.09767536535104238	0.19571327097098828
SUN3	3.6850899100924375	0.15780643913098166	0.28008174343588693
MMP7	3.6843255580596366	0.1535870466091248	0.2745144958884656
LOC100506405	3.683539296608533	0.0981239168600344	0.19649440572605908
LCK	3.6832526548401976	0.17000419179288995	0.2964797988384757
MKRN3	3.6832526548401976	0.17000419179288995	0.2964797988384757
LOC105373244	3.68214019605815	0.08883970364975441	0.182219933886339
IQCA1L	3.6817903295361827	0.10896732949295124	0.21287224121830886
LOC105378024	3.6817903295361827	0.10896732949295124	0.21287224121830886
APOBEC1	3.6813476356844737	0.2517305182728469	0.3939940507795881
LOC105377137	3.6813476356844737	0.2517305182728469	0.3939940507795881
SLC26A7	3.6813476356844737	0.2517305182728469	0.3939940507795881
LOC101927098	3.680394922505209	0.09853079649343993	0.1970412271898704
PDE5A	3.680394922505209	0.09853079649343993	0.1970412271898704
LOC107986010	3.6798976734588185	0.17061334087679195	0.2970468434845104
LOC100128079	3.6793320558477234	0.09866822422653217	0.1972303789334706
LOC107984104	3.677668898566576	0.15912126697462942	0.2818175894613634
PAQR9-AS1	3.6769592804365496	0.15488537436826466	0.2762744340282359
LOC105369519	3.6742664500225417	0.17163860112506632	0.2983972563710768
LOC105379051	3.6742664500225417	0.17163860112506632	0.2983972563710768
NAALADL2-AS2	3.6742664500225417	0.17163860112506632	0.2983972563710768
CPNE9	3.6704655056938233	0.25410926099936426	0.3962465973559785
SULT1B1	3.6704655056938233	0.25410926099936426	0.3962465973559785
ADORA2A-AS1	3.661832287475076	0.0001435853615102203	0.0008257391838053393
LOC100506253	3.6417605848847705	0.002038355819572196	0.008272159505645948
LOC105373616	3.6166583298319694	0.04337071592091996	0.10410340374879457
BTG1-DT	3.613490855695341	0.03170829945045782	0.08102586521658446
LOC107984406	3.6118819793960215	0.032751759546940463	0.08317157754446868
LOC105372496	3.6060318259307818	0.053259787477126994	0.1226844519517853
NIPAL4-DT	3.605579556496465	0.07376693187448231	0.1577307567722974
LOC100128993	3.5904766196239417	7.241495952442696e-07	7.443884199270793e-06
LINC02806	3.5827508263867447	5.066022207480253e-34	1.0869215595151542e-31
LOC112268187	3.556492230850586	0.003155228608919678	0.012066390985029736
LINC01626	3.556372418805575	4.7979455136289195e-08	6.282755725397495e-07
FUT1	3.5521881445988037	2.6381199346566554e-06	2.403317207756077e-05
LOC101927814	3.540681893301885	0.0103487586220712	0.03225674716713756
P2RY4	3.5396077085170177	0.013643147091599344	0.04056103510000267
LOC101929140	3.527616868394668	7.355571974763473e-07	7.551870981451947e-06
LINC02320	3.5261917679676817	2.9750915532453083e-14	1.030810706906009e-12
FLRT1	3.5062241843545228	8.61898148878288e-15	3.2559515849837816e-13
LOC107984737	3.5057000719828397	0.0852123444267208	0.17644501162845494
LINC02721	3.5029150801148483	0.05702483634647401	0.12924033535458326
LOC107984993	3.50247450632042	0.05282897936581096	0.12185981663498917
LINC02851	3.5015917184950553	0.045603709993184666	0.108236858138696
LGALS9B	3.5000222021811536	0.045695814679786964	0.1084247070276811
FNDC7	3.4984857926499378	0.08328338331862596	0.1732223986871993
KRT79	3.49830455459255	0.10790835018194016	0.2112347924078569
NPHS1	3.496652025680042	0.06276344402110652	0.13943741124614015
WWP1-AS1	3.4947097103753633	0.04845392903178291	0.11367958816022528
LOC107985746	3.490748168139766	0.0968143011970336	0.1944069271097141
LOC107986160	3.487333568693717	2.859484400570286e-19	1.7593188030714607e-17
LOC105375168	3.4786584422369664	0.014511102692316044	0.042671464339467405
IL22RA1	3.474757133815715	0.013986765417377785	0.04142072540432087
COSMOC	3.470476385032395	0.023319444318080442	0.0629132517593223
BABAM2-AS1	3.451134218407185	1.4113937338550283e-48	9.572293284792996e-46
PLS3-AS1	3.431132100801038	0.004030809253506157	0.01476698617719473
SHOC1	3.4196080648785503	2.6906161026023002e-09	4.371598104567912e-08
MGP	3.407992629310475	0.014194183987297694	0.0418645874211186
LOC107986142	3.40485012930604	0.027334779840375897	0.07185792344151598
PSG7	3.3774419889683838	0.10002749180777054	0.19925724025747413
LOC112268116	3.3773854517909685	0.06622871706740878	0.14541295986920572
RNF217	3.3767542161626496	0.06913888830719199	0.15022582391857414
LOC105371229	3.3762975135321214	0.06551301745807657	0.1442579404159094
CCIN	3.3762968128414514	0.06543693806234678	0.14412834410020708
CALB1	3.3747754665979293	0.0664762554987162	0.14581361793190825
LOC107984031	3.373985687553001	0.10042651363237527	0.19983801493909634
RSC1A1	3.370218538938835	0.06966930438795921	0.1510840752795772
HSPB2	3.3684963940276726	0.06615469052516817	0.1453076185770691
RB1-DT	3.367615337665351	0.06704037353694729	0.1466946458081607
FAM25A	3.340918016982108	0.035024159489563216	0.08780963431578136
TRIM54	3.3387526156457414	0.005204817985808969	0.01824902917086566
EPM2A-DT	3.3369981092081686	1.0328842143811861e-05	8.111364302050279e-05
KLHDC7B	3.335922276591016	1.9592386175460192e-25	2.1713813420286516e-23
LINC02652	3.3337027105826014	0.03083819394142673	0.07925882620345481
UPB1	3.3052522230918235	1.2152910608558987e-05	9.380948294937024e-05
LIF-AS2	3.3037167258862854	0.0013690513320846352	0.005890323703007686
MILR1	3.297851987389981	2.794165495544588e-09	4.52227848819523e-08
NUPR1	3.2815568777205257	3.867754336069293e-43	1.659663302926144e-40
GDNF	3.2700610189582515	0.028757986536820507	0.0748316933846058
LOC105371764	3.265881788837757	0.01923365671649262	0.05378931235803877
LOC100507156	3.2646209032412417	0.03431172418670545	0.0863598592667342
CCNI2	3.2594212452343725	0.058288769439439524	0.13148167631338736
WNT4	3.2586186940300763	2.4809984531761827e-07	2.818703945275181e-06
LINC01271	3.2474045775876075	0.20223252629151373	0.33668536883092737
PLGLB1	3.245707091754419	0.1444407060915403	0.2621992858706939
LOC105372606	3.2443249764225595	0.13142224132589445	0.24453538009660256
CACNA2D3	3.2430226153871033	0.10170297781608928	0.20180215007733626
FRMD4B	3.2426939843172127	8.760270838803826e-14	2.8858884347909845e-12
LOC107985250	3.239641477254107	0.004301445075484517	0.015567621829202726
ICAM4	3.235892134138436	0.0744381692227889	0.15892575203212367
CNTNAP3C	3.235185500110348	0.0728435106515848	0.1563668741347193
SLC6A4	3.234240360520705	0.08283419071032712	0.17256693408904825
STIM2-AS1	3.2341621727947385	0.2048467111382301	0.3397531923586007
LOC105375660	3.233182201923733	0.12286356387388365	0.23275093292160326
LINC02887	3.2328824038274364	0.07305277080363558	0.1566553202715071
LOC105369318	3.2328824038274364	0.07305277080363558	0.1566553202715071
EPHB6	3.230177609790752	0.12319057373606608	0.2332384038322283
ASB2	3.229893845006346	0.09144902839545978	0.18633866920711306
LOC105371601	3.2291729580356123	0.1222452188497224	0.23192084088539894
LINC01625	3.2275795474571085	0.10352757207324044	0.20474284077590152
LOC105374507	3.2275788653509974	0.10358939502882657	0.2048408987129165
HFM1	3.194275926153096	0.03356297953839861	0.08479415195880144
LOC105377632	3.18864266002004	0.012065840775741622	0.03663313595465095
SCHLAP1	3.188090763283101	1.1459183906201233e-05	8.90708047702172e-05
UTS2B	3.1867866571208	0.040514296884098376	0.09863351154428082
GPR17	3.186649576729895	0.050603422670437895	0.11773227838033895
IL18	3.172650510373324	0.00011059498443272715	0.0006574803070982907
LOC105373817	3.167903987284568	1.6620182062864332e-17	8.454065252949378e-16
FGF21	3.1557434835921647	0.004312714730471647	0.015605033732852543
LOC107985223	3.1240339508708055	6.589181632815856e-13	1.8928549225355576e-11
LOC105376505	3.119257135029891	0.00022973242074413017	0.0012551655439611553
CXCL10	3.118445375601846	0.0016969050245414642	0.007098931182076623
LOC105369890	3.110684324461204	0.047068167517991664	0.11106680533186557
CERNA3	3.1082882718843003	0.03926587670385455	0.09625229920008874
PRSS22	3.106460041562707	0.029338616392192183	0.07603725476848187
DSCAML1	3.1059401871750216	0.04554419119682301	0.10812626467283773
LOC102723750	3.1032638609670924	0.0027046605740985584	0.010592590285589612
LIPH	3.0972171974858558	5.1509517035476815e-08	6.663771901718457e-07
LOC105377507	3.0956641695356715	0.055561044596803374	0.12683318528543233
STH	3.092348562899625	0.1704738034439863	0.2969095345526251
ZNF556	3.0905498533516056	0.12316421411151895	0.2332148815519653
LINC02547	3.0905277447616726	0.15023166305566352	0.2698719279987687
LOC105377261	3.089128409360273	0.1476865177308328	0.2662716951331057
LOC112268474	3.0890895041310595	0.1107615099358018	0.215208855076703
BACH1-IT2	3.0850051861000103	0.1577992024753405	0.28008174343588693
LOC107984292	3.0850051861000103	0.1577992024753405	0.28008174343588693
LINC02015	3.084303696339886	0.09475332599232962	0.1915942652248336
CYP4F12	3.0838358796251897	0.11148494842174714	0.21633819710551236
LOC105371896	3.080736645786482	0.09504039728944133	0.19204311140289795
LOC105376397	3.0783271497857667	0.10658124888783407	0.20927563297176927
ZNF451-AS1	3.0766469830355656	0.1496578391555284	0.2691011000610044
LOC105371403	3.073081140011889	0.17382495482047278	0.30119699926699234
RASEF	3.064671363234152	2.6597796110387354e-08	3.6395267204197247e-07
PDCD1LG2	3.0598202298182477	0.0043588125602979175	0.01573780543615656
KLF14	3.057854164765592	0.006208984163655968	0.021175331155244063
SCIRT	3.0573886338176455	0.01118239883013826	0.034343447315537484
FBXO34-AS1	3.0510495776815505	0.0011009458505472163	0.00490008744917757
CRB1	3.045716826233276	0.00022373094906494927	0.0012275860434760413
SLC7A8	3.0348845093692405	2.6527998385523026e-06	2.411439722877392e-05
LINC02897	3.0211235564296604	3.6858657008431294e-05	0.00025197288604415763
PRRX1	3.0204200618306767	0.00204192190108575	0.00828200751688561
IL23A	3.0178829428728267	5.676728811727104e-13	1.6608401514729556e-11
ANO9	3.0173707209815306	0.029755146921690262	0.0769870723151649
LINC00520	3.0164254072729517	0.0448225592775112	0.10677658783048397
ZRANB2-DT	3.0159334576307497	0.04092735989159277	0.09942217561123602
TICAM2-AS1	3.0148000186102664	0.05169427835506691	0.11982046374959067
LOC100506990	3.0146536994273294	0.00022946763865808198	0.001254538037550801
LOC107985994	3.0124163481220725	0.040056458438142636	0.09777491714736246
SMIM11	3.0059123175061404	0.04476723987990538	0.1066903673298514
IL6	3.001235407160572	5.9223661061360436e-06	4.965470780871076e-05
CDKN1A	2.987760404079793	1.384349494411537e-44	6.261375348372181e-42
LINC01849	2.983255620630973	0.001443587944586198	0.00616129667244326
CALCR	2.9802751683557336	0.0018965269096707415	0.007780097302633378
TAS2R31	2.9652192700821303	4.0084739016518485e-06	3.515818173173149e-05
THORLNC	2.962810150209977	0.0005723607287745878	0.002777974708829097
TM4SF19	2.9613658905381266	0.0006281568954800473	0.0030086450045388067
LOC151760	2.9296362831993408	0.015327291291742788	0.044632368151612235
CD70	2.9293148250967658	0.12017589871255513	0.2290335571067771
LOC105375902	2.925796327445549	0.011139920685990672	0.034231834865966565
STXBP6	2.9253414859859763	0.2689606410179835	0.4131683796067518
GSC-DT	2.924629382722227	0.06505314528753686	0.1435066768623356
GRAP	2.9244685630945786	0.04825537170490797	0.11334086252373822
PLK5	2.9220245696451177	0.20306845707743573	0.33784179632079603
HELZ-AS1	2.9212697957624245	0.00807376800384892	0.02631246495509478
LOC105378199	2.920597526883276	0.04623578480897719	0.10950408417467213
IL21R	2.919024532664482	3.9520008194647383e-13	1.1768102084295797e-11
XKR8	2.918470915482186	0.18129190980027776	0.3102802322057321
LOC105373928	2.9172931566792113	0.1383359958245388	0.2538156879863673
SLC17A6	2.9169750113910604	0.1333127830130299	0.24704232557927014
LINC01145	2.9157741526559824	0.126177224805162	0.2374424667844806
C2orf73	2.9157078373520533	0.06577240814979816	0.14467682050300634
RABGAP1L-DT	2.914339757127647	0.12298144212437385	0.23292150678490225
ZBTB7C-AS1	2.911016880983847	0.2050536147994311	0.34002895795367416
SEMA6A	2.9106224985439626	0.12691785739957134	0.23840839176681225
EPPK1	2.9091399398895628	0.13439008780619205	0.24837306675169785
LINC02041	2.9079272836781844	0.13967545984371493	0.25560074581569925
WFDC10A	2.9066202761433924	0.15302367459427124	0.27369044392963265
MTTP	2.9066194076469167	0.15311936495744813	0.2737955521490431
LOC105375170	2.9060661970758623	0.18545692813102846	0.31595456502827657
SMIM10L2B	2.8980173676969736	0.007137929475176849	0.02379546808109254
LOC105373974	2.8920356754947742	0.015159295344238441	0.044258689390410035
LOC284344	2.8916168916152434	0.04338458232026467	0.1041152299268521
CNN1	2.8904696022994343	0.004183293795237122	0.015232250144319675
IRAK2	2.8810400426293015	4.028591741373708e-64	8.427310348986126e-61
SLC28A2-AS1	2.8763518509846286	0.008506558267522148	0.02742222467354876
ELN-AS1	2.8744244848630176	0.007802635597959621	0.025593317665984758
LOC107984328	2.8718686131027744	0.01876234020615483	0.05272674447523109
GAD1	2.863534501330933	5.4349470165017384e-11	1.1920555481147652e-09
PHF24	2.8297091505888847	0.07991057993098144	0.16798185594083334
LOC101928234	2.8279417266897386	0.1571174060733725	0.27909561518287745
TMC1	2.827756744826904	0.08035003650198125	0.1686937474420595
LOC107986641	2.8276441692815637	0.06406132842192412	0.1416722221033726
LOC101929408	2.8260560202089424	0.08051036000881788	0.16892438249091862
LOC105374445	2.8240775003457235	0.0005950719255427858	0.002872376312073413
LOC105375631	2.8236149873414464	0.001007557081859351	0.004538753099573685
LINC00887	2.8230430841143077	0.00028379818423798336	0.0015139823440301725
LOC107986562	2.8223730626822645	0.0644595070479121	0.14250064074594573
ARL14	2.8213627831041634	0.023635666063232412	0.06361255573628087
LINC00954	2.815295760195671	0.12751432785664127	0.23917869050447116
LOC107984790	2.7977899519426463	0.005666210373303602	0.01961200219177576
CXCR4	2.794149856079934	2.1983392273205773e-05	0.00015981410499222356
ATP13A3-DT	2.7725308184086783	0.01833987098255271	0.0517480594997504
LINC01733	2.7699286179766385	4.928591428789441e-07	5.246817910991812e-06
KIF26B	2.7572341701242897	0.02608855021598109	0.0690591407567927
LINC02014	2.7563823363264848	0.028754005111736206	0.0748316933846058
KCNJ5	2.7562779790573417	0.03877252328081143	0.0952662130530582
TMEM217	2.748245166735169	0.018463712193968976	0.05202731496313704
TCAF2	2.7441014258210568	2.725094626890616e-09	4.4147588171359596e-08
ADM-DT	2.7344769752054963	2.646707786909185e-05	0.00018847938218691576
SLC27A2	2.7336466787779736	0.14127118175101988	0.25781605524572715
FSHB	2.7326117736471365	0.3137024844307352	0.4621719409233518
LOC101928994	2.7326110501462693	0.3135832409709525	0.4620805752548631
LOC107985930	2.730306594239961	0.2437245783839224	0.3855861995892361
LOC107986756	2.7289493300375334	0.1566369311297143	0.2784964030324218
LOC105375328	2.7288832851819627	0.24428467868773035	0.3862897191570601
LINC01142	2.7284350061791383	0.2298457881370601	0.3701731560459726
LOC101929964	2.7267153616779862	0.1874596326323745	0.3182904746967408
GBP5	2.726652881557309	0.22500210597848497	0.3648653336773205
LOC101928525	2.72317513118118	0.2309550936971005	0.3714949531930965
LOC107985397	2.72317513118118	0.2309550936971005	0.3714949531930965
LOC105369663	2.7223954731077304	0.10472489878901672	0.2065736894429744
LOC105376058	2.721966452193922	0.16392566187764715	0.2883127642167551
LOC107987108	2.7216773335687403	0.17541566633905062	0.30316856100217
KCTD16	2.721429697792905	0.2456485494117813	0.3876771477184232
FLG	2.7206735382924503	0.17218470895600616	0.2989429509678144
LINC02603	2.720673488977424	0.17206656299024276	0.29879982687991197
TFEC	2.7206734538607567	0.17198253461589566	0.29868913165576183
EXOC3L4	2.7203570972097517	0.16420895940278066	0.28862902380060224
LOC105370991	2.720027039851334	0.18880615210442386	0.32003149554011273
LOC105373133	2.720026965674349	0.18892513349105933	0.32011610910077665
ADGRF4	2.7193463709835712	0.01560589574634193	0.04530962271253161
LOC112268444	2.7192821888119765	0.2265470819135837	0.366464595682016
CDH1	2.718215346705508	0.2463472383173263	0.3883403384740444
LOC105372484	2.718215346705508	0.2463472383173263	0.3883403384740444
PPIAL4A	2.718215346705508	0.2463472383173263	0.3883403384740444
MCM8-AS1	2.7168272790337644	0.2322986310969123	0.3729033660821897
CAPN8	2.716269633573045	1.6624167726889112e-05	0.00012458819834728586
LINC00398	2.7160634054885797	0.17656048725341367	0.3046527187773246
LINC02005	2.7160634054885797	0.17656048725341367	0.3046527187773246
SYT2	2.7160634054885797	0.17656048725341367	0.3046527187773246
SLC9C1	2.7159291247019994	3.9877346223868105e-17	1.9343402581345875e-15
LOC105379326	2.71495574586999	0.06287252529592721	0.139637917827119
MUC5B	2.7146266616537464	0.18974449975494012	0.3210691813345727
SFTPD	2.714625972595889	0.1898298369862888	0.3211486374813529
CCND2-AS1	2.714625004734285	0.18994981485370524	0.32128258662438675
HTD2	2.7140229862758867	0.22754609006552265	0.3673532526766855
LOC105379244	2.71281744506748	0.2477793931627691	0.3898634961055792
STOML3	2.7125689513630227	0.23331067214571666	0.3742049164614307
TAT	2.7125689513630227	0.23331067214571666	0.3742049164614307
GPR84	2.7110297040955937	0.2479130657278189	0.3899638269531957
LOC105370763	2.7110297040955937	0.2479130657278189	0.3899638269531957
LOC105374209	2.711027691842252	0.2481707673379857	0.39022247405817817
LOC105371531	2.7090749675417407	0.3191133260617313	0.4675504737911988
LOC105375179	2.7090749675417407	0.3191133260617313	0.4675504737911988
TMEM178A	2.6982941341122357	0.011505751589118738	0.0351815736970404
NSMCE1-DT	2.6918579787044714	0.014869854097887412	0.04354278360947434
C6orf141	2.688319262027689	1.143745920800158e-06	1.127243108633136e-05
SLCO2A1	2.6859659588210456	0.0013241362140611634	0.005724553542002854
SEMA4A	2.6821539087749224	0.040147519383255593	0.09794004910769424
LOC105378115	2.679065584423627	0.03730181775391755	0.09234407102245712
REM2	2.668340176289113	0.0006044516551366028	0.0029117727255932786
LOC107984533	2.6673944832478127	0.0014034393109987945	0.006008328695207169
LOC112268251	2.661657888507356	0.0008626912072472482	0.003957548616579687
GACAT2	2.6589972729874805	3.2864249148348774e-09	5.283220072023216e-08
PI3	2.651727100119766	0.021763241851954784	0.059536645693138775
LOC107983949	2.634460533328129	0.008841667384482695	0.028286236604725276
LOC105373510	2.632847644121542	0.0009955050605225321	0.00449778001831657
LOC105372652	2.628539842193453	0.0005689935486703926	0.002764036875761689
ZNF516-AS1	2.6268885191653983	0.00025910060551917073	0.0013991767129278225
GALNT15	2.6213693295382603	7.539667194941616e-05	0.00047080720338562665
TRAF1	2.6139492953789563	2.082742974806156e-41	7.81290506211852e-39
LOC105376286	2.6090025237908905	0.12194975983120525	0.2315703200698083
LOC105374010	2.606624358001712	4.6866349403495005e-07	5.0211802641964725e-06
TAC3	2.6050229185378466	0.09033092523512673	0.1846674851954368
CHFR-DT	2.603333283478705	0.09049277771929704	0.18491375504187507
LOC101929201	2.6031156524179773	0.048719794677861375	0.1141448967791938
LOC107985998	2.6025157544044	0.10996719828010866	0.2142082970906843
TRIM63	2.6024075244417033	0.08868905200217947	0.18202247795639848
IL31RA	2.602236940271791	0.09379249308805301	0.19011838321566946
SLC10A5	2.602098675188636	0.095598700102463	0.1927678398215596
SP140	2.6019885381889294	0.01078299851835895	0.033361708301855614
MAP3K7CL	2.601603920108561	0.01223394345475582	0.03702930796081365
LOC107986023	2.600911844330464	0.0970433915093178	0.19482019636617484
LOC105373667	2.600863897431493	0.13155376562130022	0.2446712900280573
LOC107986193	2.6006766572918414	0.09075196425373727	0.18525666281852807
EXOC3L1	2.6005405135318456	0.1151600307693846	0.22184909806902856
LINC01629	2.6001346013527997	5.441319407277383e-20	3.6424192112314795e-18
LOC107984952	2.5990124218930344	0.09093148363513401	0.18555522236726832
ANKRD20A4-ANKRD20A20P	2.59865383026218	0.0021135777805019254	0.008528990959835187
AMZ1	2.5986092110047347	0.1179400101158752	0.22593629012233934
CH25H	2.5971773708847308	0.01970363657556675	0.054874564038270235
PAQR5	2.5953372850518064	2.626617238076963e-25	2.8918710183696035e-23
FLJ39095	2.595140101445081	0.1399820218985124	0.2560217635488093
GORAB-AS1	2.5853780439996545	3.0522105036764676e-05	0.00021389758282674078
CCL3	2.5825596321764137	2.153266822759728e-10	4.190107009172564e-09
TNFRSF10C	2.575071661687087	0.0006972881833538617	0.003294499646647904
LOC105375731	2.5620150471312986	0.010314798696133843	0.032174866016738086
ADM	2.559833555960178	7.935469394661039e-29	1.1448282786176939e-26
CXCL8	2.552014433955016	1.3923176576052496e-37	3.9492264406820073e-35
LOC107984561	2.5497608482149623	0.01765208723065021	0.05006547890743946
ALOX5AP	2.5471638950269715	0.005414119475626278	0.01883370880175815
TNFRSF14	2.545700999523792	0.02556667588197174	0.06797876086507737
DNAJC12	2.544647922466474	4.9806918042042895e-05	0.0003290638663377765
LINC01607	2.542592679212348	0.033515811444886315	0.08471144768077238
PECAM1	2.5280397144877917	0.0061298698004700145	0.020961048449298258
LINC01395	2.5249796438702004	0.0005278191764547637	0.002596429723095376
LGSN	2.5237335796729465	0.009092489955497544	0.028939296197271088
DUOX2	2.523564302173876	0.012401507367027257	0.037421425493545095
LINC02768	2.520975054305615	0.00047519383205073273	0.0023745502476467642
CDC14C	2.520927174684945	0.007699713401614972	0.025340158068048485
SLC3A1	2.5199314915841917	0.06506608996069307	0.1435066768623356
CRTC3-AS1	2.5195335932722527	0.06586534815515607	0.14478610289984722
LOC105378525	2.5192303225901815	0.06129513500289351	0.1367151918263925
PRKG2	2.518095556265384	0.011615248989004342	0.03545488745161602
LOC105372300	2.5170765194792746	0.11047273825676232	0.2149057248620684
LOC107985851	2.5152362667031105	0.05362829082120668	0.12333241604214833
H2AL3	2.5125370566852756	0.0049517143117504756	0.017500937488309234
LOC105373640	2.5113432459256755	0.007480206381667422	0.02475895051368756
BCDIN3D-AS1	2.5069649999729067	4.0033110425267584e-05	0.00027112671103474416
LOC112268268	2.505379430537765	1.0723244449943784e-05	8.389597749874205e-05
KCNK3	2.488450650450584	3.230524174812579e-05	0.00022439463616407072
ADCY6-DT	2.4849054536586	0.13508999492527446	0.2493399801990312
DMGDH	2.4792810865075765	0.013391836687324993	0.03994161236185773
TP53INP1	2.4777418076815407	4.773236711136339e-35	1.1094460605675919e-32
LOC105369250	2.476409908264631	4.298021902352679e-06	3.742320319244125e-05
NECTIN4	2.4759790400187653	0.1320222773358707	0.2451718108179393
LOC105369594	2.474152414570933	0.14486613555805222	0.2627435546292407
DYNLT3	2.4732866464052696	0.12212748972091532	0.2317713011237743
HKDC1	2.473105553977561	1.6588002108895398e-56	2.7760021529236446e-53
RAB40A	2.4709641093992447	0.22033017605346905	0.3588540628958448
LOC105370148	2.469889524839457	0.20660105904634726	0.3419850369080733
LOC107984000	2.464079744406217	0.1912404497314479	0.3228496848840695
EBI3	2.4573942699060884	0.0005767261605477764	0.002797539796164359
LINC02100	2.4559149832923715	2.549470024035343e-07	2.8906084588232706e-06
SAMSN1	2.4551828653366528	2.5592217993432203e-06	2.3390812021850783e-05
SLC7A7	2.442173159496841	1.471648264286029e-06	1.4129680839257998e-05
HEATR5A-DT	2.437018491873852	0.09638782522872527	0.19371325269637532
SERPINB2	2.434464431872565	0.01672267852224931	0.04785465544969942
TCP11L2	2.4338982388953103	9.37929556319908e-24	9.020833979892907e-22
HRK	2.4330587136917345	2.7011407581842737e-09	4.38444137616041e-08
NDUFV1-DT	2.432802413773058	0.007429144771565914	0.02463867177014577
FAM9C	2.431420323025866	0.03645180853997422	0.09057476108633536
C11orf96	2.431004334204633	0.008491703935041917	0.027397082196438497
LOC105376301	2.4295186532474653	0.06507620714579164	0.1435066768623356
IFT80	2.429192413248938	0.08147504311827962	0.17047822537939608
NRN1	2.42760077619062	0.0817199006661724	0.17084104155507746
ATF3	2.4274432271903987	1.2680013655100306e-44	5.89444523661399e-42
CXCL3	2.4206124782378478	1.995203842499681e-05	0.00014670358657395502
SH3TC1	2.4203717260605457	1.4510519785473049e-06	1.3947935014927715e-05
LOC107986854	2.413953056020269	0.06923083284499128	0.1503475198106578
RHAG	2.4111771216861517	0.10917847086584348	0.21314765631589944
ZNF214	2.410840257379646	0.005339389218663414	0.0186466357625902
VWF	2.4070197839095298	0.002095526695767625	0.008470685810065508
DIRAS3	2.406221904318254	0.0027950825213813564	0.010890734806825843
NAV2-AS6	2.4008510458410086	3.758824641484272e-15	1.4870905526061294e-13
LOC101928059	2.391773122119099	0.002413784695870939	0.009592658961149407
LOC105379243	2.3914111761268435	0.0009297979198876023	0.0042363648759376595
LINC00173	2.39103929543523	0.0004755416664047387	0.0023748701245250073
LOC105376146	2.389139898846312	0.015238040391336432	0.04442658640226745
RASGRP3	2.3848426307981323	0.0001762015875931499	0.0009898400699467483
LOC112267955	2.384011078514486	0.0004145168302404384	0.0021052926112515133
HIF1A-AS2	2.382157984230904	0.011504509833441492	0.0351815736970404
TTLL6	2.380901999125625	0.009961960354955059	0.031260717521127496
REPS2	2.3800578219860538	0.007169391910568181	0.023886078762364826
ANGPTL6	2.3685818553809916	0.0027180787362338613	0.010635269499853559
CP	2.34711818124144	1.1085020433997607e-21	8.833705569664282e-20
LL22NC03-63E9.3	2.344900532463398	0.17040146340373846	0.2969095345526251
LOC105372494	2.344651328856108	0.08434244539336204	0.17490344778908473
PGAM2	2.344245568881022	0.260063120893089	0.4031267439927607
SMILR	2.344105075808511	0.11140608972828944	0.21623531797760656
BTLA	2.344085429282525	0.04637704795944295	0.10977650602564043
LOC105373134	2.343829306739112	0.03084152126397928	0.07925882620345481
SHISA7	2.342467312804972	0.2466871367902032	0.3886199034344395
LOC105378780	2.342410404353475	0.17091952910747188	0.29745614804633336
AGPAT4-IT1	2.342380763188415	0.012026527726053171	0.036537992779820304
SEC14L5	2.3415395455741	0.14790862791932666	0.26655727850850003
GALNT16	2.340740825249956	5.363909812050965e-06	4.577513039503973e-05
LNCTAM34A	2.3389389991272926	0.08966706751810846	0.1836693237350729
HGF	2.338054201402913	0.08764310917569271	0.180295935102055
LOC105369952	2.3377709783082	0.21918861352340968	0.35734909359195144
C19orf18	2.3370309028108665	0.003747366050373367	0.013898974036568772
LINC02009	2.3365273365110983	0.08390305207721918	0.17416491894223055
LOC105370769	2.336434225225641	0.0937599648411768	0.19007547081975693
CATIP	2.3362916141055114	0.173046754722297	0.3001282454428065
LOC105374246	2.3360338653992567	0.0945655836347968	0.19126843632201165
MSI1	2.333670578571247	4.0215931840974494e-14	1.3706998357611164e-12
LOC102723878	2.3328479551226584	0.20674125842240787	0.34214942243858737
DCT	2.3309576696539542	0.06722065705531824	0.14701224461849854
LOC105369354	2.3291883042642536	0.08345993872114205	0.1734818127559697
LOC105372988	2.324393840061969	0.0002746208332532935	0.0014720626663977793
FAM111A-DT	2.3235954973755133	6.553989294548782e-14	2.1903655229055136e-12
LAMP3	2.3193025489686008	8.936805772194955e-05	0.0005456309543877512
BBC3	2.318094386665537	9.829421646095477e-11	2.0587655975895843e-09
LOC105377663	2.3059392388224818	0.004920074810740072	0.017400137776359913
SGMS1-AS1	2.3043271482023977	4.622242306758175e-09	7.242811329924912e-08
LOC102723436	2.2976751589032838	0.025923052185853144	0.06871887824017936
FZD4-DT	2.295343218326754	2.198939673507113e-10	4.2690551550048185e-09
KDM7A	2.294633760208282	1.026649189304452e-17	5.286453594772308e-16
LRRN3	2.2874510469716443	0.018138048503737927	0.0512563731357741
ATG9B	2.2831168015216696	0.03570991530330137	0.08926145371183695
FILIP1L	2.2793638612586644	0.0010892214830976242	0.004858136397790827
LINC01461	2.279276901429627	0.012369629660790669	0.03734543611281469
PRR15	2.2782350961035127	0.003179536013909998	0.012131925120000263
LINC00645	2.277941594809262	0.002901996999906677	0.01124890026881093
UPK1A	2.2764353911629684	1.2892375013586714e-15	5.340442966642912e-14
MGC2889	2.2763740463553708	0.05894500286171499	0.13265796434787525
LAPTM5	2.266727337172978	0.0964066268262679	0.19372777376772252
LOC107986092	2.2661077331923623	0.15841354158310364	0.2810102415087173
ANKRD37	2.261556515057436	1.5953593887875874e-33	3.216667394139793e-31
PAUPAR	2.258771203742806	0.0015218194849045711	0.0064556778402732546
SLC22A11	2.2480019454771147	0.11522497850758785	0.2219486665889137
LOC105376311	2.247360505254945	5.3897444005964335e-05	0.00035137270176852873
ST14	2.2457076044796875	0.11558466393338113	0.22241946240990831
NAV3	2.2438775085966434	0.003197153727712737	0.012185007431854395
LOC105375501	2.243176772433201	0.10061457346976928	0.20009327237273786
ALDOC	2.2389808904770256	3.7073236497522555e-46	2.0013568154388386e-43
ALPK2	2.2389317480130235	0.016711426584157647	0.0478306351780192
AHI1-DT	2.2291508791261405	0.044096693148933434	0.10543765678631248
LOC107986632	2.227836611416134	0.013870743424338257	0.0411499541227266
DNAH7	2.2265921464379455	8.69872259714444e-21	6.274703563069491e-19
FLJ46906	2.2261707828846773	2.0955101322332318e-32	3.940265400328441e-30
LINC02827	2.225730282789253	0.055820533861080435	0.12726929620779034
COL3A1	2.22536106444466	3.663851797352822e-94	3.0657279914349737e-90
ALOX12B	2.2236650410728864	0.01639725883904958	0.04713296576288127
TMEM106A	2.221363433561747	0.06562796109331401	0.14447302405901205
MUC1	2.2190863821584905	1.429981070330594e-48	9.572293284792996e-46
SCN7A	2.2188940993037853	0.04794942299851823	0.11279640060165905
LOC107986714	2.2185199005137632	0.004218121940098932	0.01531906915528551
LINC01841	2.211953967395915	0.01426829425331057	0.04206093083127575
F8A2	2.2118928441946184	0.09050721775944412	0.1849149419123792
LOC105371225	2.2091766596582363	0.02365080968730064	0.06364307768402896
CLTRN	2.201900877185694	0.007655982841189445	0.0252259758324469
TMEM154	2.1969545099178056	2.4399222496361305e-11	5.632013634160087e-10
LINC02908	2.196776083829321	0.2533976361837873	0.39554234134275534
VWA3A	2.194733212895277	0.2416552951679328	0.38307297192719103
LOC105375615	2.193513735199109	2.0236917616225355e-05	0.000148602376615854
LOC107986930	2.192093002016197	0.2542336042744046	0.3963297035428189
SPAG4	2.1919454348583742	1.23981187789283e-24	1.272898881996105e-22
GPR52	2.190043413344191	0.31576711594882695	0.46447769055143
LOC105371442	2.1895547062535297	0.11307776791324553	0.21871896047482245
EFHD2-AS1	2.1880030173788283	0.04815409560461917	0.11319719428331472
LINC02481	2.187714264868577	0.19765157868382274	0.33110101794532265
RDH16	2.187690616017729	0.06525389158867091	0.14380087908038025
TULP2	2.1861660250198782	0.2878967130298697	0.4346333092579701
LOC107984192	2.185801872328053	0.0006677267017830991	0.0031727445639807388
CTH	2.1856617188691025	7.761287048388472e-56	1.0823761562898422e-52
SLC16A4	2.185558464885768	0.009732382827650866	0.03063220361495904
PLCL1	2.185292575489584	0.004748285286395198	0.01688613525157949
LOC105375322	2.1850753876187152	0.009972677094419369	0.031288479785359605
PCDHGB5	2.183873374508417	0.27300273700676475	0.4180346604271396
PDCD6-DT	2.183733248600364	0.10767870516969848	0.21093329404365027
PKD1L1-AS1	2.182614850057913	1.3531287459182538e-19	8.709465216516146e-18
IL17REL	2.182426468447706	0.2443641713962737	0.3863728680823743
B3GNT5	2.1699844715966004	1.169788754710982e-11	2.8330556888695057e-10
RXFP4	2.165002724352854	0.02679950347693379	0.07072867486035285
HLX	2.161303779845308	0.00600913115232369	0.02059869107622633
LINC02021	2.1595471872952845	0.004861676503432717	0.017219080695226777
LOC441086	2.15839394287961	0.03580929175409686	0.08942971161092537
LOC105374584	2.1560117842239728	0.004527636796675567	0.01625616858879331
LOC107985694	2.1548103299674803	0.008867004962910973	0.028351037075719364
SLC2A3	2.1519496331969226	1.2338628496885763e-79	5.162173697384581e-76
TCEA3	2.150043058732773	0.018550326580155967	0.0522274083645542
LINC02235	2.1433192703601667	0.20850384662441054	0.3443853013481554
LINC02695	2.1344276350654314	0.13724293094521428	0.2523080796845173
ZNF32-AS2	2.1337960434949026	0.15253391457324414	0.2730112364046247
TENM1	2.1310888864094744	0.1234019299886622	0.23350647878338554
INSM2	2.1292526246492858	0.1936545134859631	0.32599883714983713
DDX39B-AS1	2.1292383214410022	0.17197781303836038	0.29868913165576183
SESN2	2.127697923883756	8.61140094069817e-41	3.132865103099648e-38
BDNF-AS	2.1276337668410585	2.721906749973646e-06	2.4662214109804527e-05
ZNF610	2.1233985040148444	5.424417413164264e-08	6.966816992271984e-07
RUNX2	2.1222480668016384	4.918444365603051e-18	2.564179640447572e-16
LUCAT1	2.1209937037897806	1.251020452390307e-11	3.016689808465675e-10
ANXA3	2.1197873910652354	0.03529583376579367	0.08838482389204805
CXCL11	2.117945599938948	0.0012211416617418946	0.005349687358442565
LOC105378281	2.117267812482869	0.0009843362266202644	0.004454534005540867
ITGAX	2.111225895037761	0.0015786715105031428	0.0066714817495631545
KCP	2.110785782668796	5.313013213606563e-11	1.1699115280224452e-09
GBP2	2.108259048061872	1.0979750217000626e-21	8.791680377105527e-20
LOC105373255	2.1039646747317406	0.12269654450022036	0.2324996724725904
LOC105373455	2.0992502748579795	0.0005109037903266538	0.00252883020736958
C4orf47	2.0984683741101757	1.2191269313521806e-12	3.333674705257964e-11
LOC107985404	2.092136129827559	0.0016015717974354425	0.006764842006583072
LOC107986929	2.0913225939270474	0.00182184910627792	0.007513219515416705
C16orf86	2.089967588625813	0.05843995440220338	0.13178717651541216
NPIPA5	2.082973204496468	0.032080306484723896	0.08177668378093746
PPP1R14C	2.0793386074376885	0.03744830983462006	0.09267930569097407
TMEM144	2.0789179561247235	9.380168520301576e-28	1.2263837514628665e-25
RNF128	2.076356755695295	9.861594934614471e-05	0.000595145298343935
LOC107984948	2.0761757842647905	0.00010271773023266272	0.0006183385667063347
LINC00629	2.075506271607018	0.03916921372598039	0.09607163882519153
TBC1D3D	2.074321521573574	0.19790832252509968	0.3313487989142963
PKD2L1	2.0731563854791464	0.031950322871005785	0.08153227405402283
LOC105375310	2.0708508437848896	2.4024542398864632e-05	0.00017277641471637284
WWC2-AS2	2.069969005013973	2.1528242136365508e-06	2.0015285119559822e-05
MYOM1	2.0671764030301376	4.061850900251239e-06	3.555181737223037e-05
LINC01763	2.065447339561341	0.07960446615612272	0.16742248851611333
ZNF827	2.065282944484029	8.032216744505799e-05	0.0004971122308406234
LINC00211	2.06491360637196	0.03682716692986435	0.09137177740122758
LOC100506476	2.0642799806989727	6.73687288012875e-05	0.00042672497591022044
PKNOX2	2.0620766975686866	0.019117922472836533	0.05355798516025121
LOC107986943	2.0586356752981643	0.09389631029482584	0.1902498147594245
ALDH1L1	2.058185939993116	0.024182221210767782	0.06493733503886373
LOC105378009	2.0538795843628983	4.641546288148927e-27	5.840321588885135e-25
FIBCD1	2.0517551192179853	3.898828705278475e-10	7.225570142063707e-09
C15orf65	2.0489881108485557	3.239013620795033e-11	7.352500817695453e-10
LOC100132249	2.047906440851186	0.005958416123422954	0.020445785078015817
PLA2G4C	2.047016530038245	8.283867615303526e-39	2.7726104908420902e-36
ASNS	2.0460761869309403	6.903173609199186e-20	4.566190132409026e-18
PRMT5-AS1	2.039046007408317	0.4277487681671857	0.5744623734273214
PRND	2.039042105625976	7.394034954937914e-37	1.9641138884267622e-34
C10orf55	2.0365672459902564	0.00025530757092595427	0.0013804756702571392
GRM5	2.0355103596899866	0.001847595489203482	0.007600666300840777
LOC107984264	2.0267391926631046	0.26247113025291197	0.40538235092586017
LOC107986369	2.0267391926631046	0.26247113025291197	0.40538235092586017
LOC101928447	2.0262015020752107	0.29852543537869897	0.4459884862338875
MEFV	2.0251657632547504	0.3611587445971148	0.5094377972530332
HOXA13	2.025041889760612	3.073988720851153e-13	9.421831729568504e-12
KIF1A	2.0228331366070877	1.611660228017971e-48	1.037351304456952e-45
LOC105371824	2.0226478097200915	0.07656173130353347	0.16247280920170334
LOC105378268	2.0225240772790007	0.08428705957720027	0.17483192142097753
LEF1	2.021926363066489	0.3158752662051889	0.4645959377697166
LOC105378975	2.021499187782432	0.2536116566299552	0.3958394957752565
LOC105373033	2.021181696205013	0.2760813756377083	0.4213608592154171
MYH9-DT	2.020867042830481	0.2284753020202267	0.36853341487310776
P2RY14	2.020613868554129	0.29218519461003994	0.439298610280398
PVALEF	2.0206067925744877	0.27304491592726016	0.4180609943314455
PALM2AKAP2	2.0201752532713138	3.9749979133580174e-10	7.350451942546566e-09
FAM106A	2.0200141238265004	0.2763743434745597	0.4215773072688685
LOC105378076	2.0181334539632285	0.09246586817896343	0.18783235359929093
CXCL2	2.0179911348777897	2.186760837425701e-14	7.704303708277708e-13
COQ7-DT	2.0178559537814693	0.2419189574640607	0.3833819842008576
LOC105370275	2.0175759764291024	0.05559276720505142	0.12687098856900794
LINC02163	2.0174517972582438	0.1699400714332616	0.2964390413902245
ZNF880	2.017442543593308	0.002658691335013848	0.010429723275071905
IGFN1	2.0170123736523404	0.0903036338220102	0.1846568074305157
ZC3H12A-DT	2.0168988644174357	0.04900513942202105	0.11462693690833435
LOC105374538	2.016703642498187	0.33771454671103607	0.4867079692739569
LOC105370051	2.0159454789579265	0.24897918839963504	0.3909793298177623
BPI	2.015177132123045	4.650688560699755e-38	1.415077692060189e-35
LOC105374746	2.0151712450843022	0.010154792510660949	0.03174676866540463
ZG16B	2.0150418471686646	0.2490649440834449	0.39105251694556803
LOC105379771	2.0148546530428884	0.038657949907423605	0.09502655577272827
PGBD3	2.0139880531113152	0.11645709356088267	0.2236526808287092
LOC107985972	2.013754034584339	0.2235629365853113	0.3630592667399499
MYCL-AS1	2.012766196739879	0.3185877090092737	0.4671114445612589
TSBP1-AS1	2.0125851924715468	0.2497916774462534	0.3918874774597404
LOC107985137	2.010607135930992	0.16334468634398291	0.2876234560149994
LOC107985814	2.0104973038230813	0.1446858803729257	0.26253043565444123
MMP10	2.0099088757120502	0.12014527421945992	0.2290012715333328
PIK3IP1	2.008285305877416	1.024013290050244e-13	3.3470434392560223e-12
LOC101930129	2.007699053489155	0.43522515787390426	0.5810524943773265
ZMYND12	2.0075239254297443	1.6274437653269378e-13	5.217484944970557e-12
MST1	2.0074574711464286	1.0008097084137344e-07	1.2189629163248795e-06
ACTA2	2.0040602372126317	2.2410945436031196e-27	2.862955510473145e-25
ITGAM	2.0011863287695433	0.0002449420600710652	0.0013321759425704506
LOC107984698	2.0004488883027904	5.368872648620589e-09	8.326977180228504e-08
AMPD3	1.9990305726848272	1.0905475047856063e-16	5.00008561440743e-15
LEMD1	1.996158518851364	0.0023917151599479034	0.009513989351492315
LOC107984006	1.9939681530060605	0.0105485859106587	0.03274222557030797
LOC101927378	1.9928434894791276	1.09071589602607e-09	1.8974148149684283e-08
LOC105376235	1.9911734628835949	0.010513672769191369	0.03265521785308418
PPEF1	1.9883957961202208	3.120198338973524e-08	4.224637475948376e-07
LRRC17	1.9867910361554604	0.009089619923310234	0.028935664716872124
PLEKHG1	1.9818896030380864	0.02326258297725713	0.06281047533468828
FA2H	1.975715473880851	3.762955189988276e-07	4.1131975901014904e-06
BCAN	1.9724009548334882	0.024790549929764084	0.06627313946878625
WDFY3-AS2	1.97062621919764	0.0017323523774400368	0.007218853843739795
CYP1B1	1.9644541319834603	2.9888932374608423e-18	1.6187420171167378e-16
LOC105376494	1.962590631968296	0.0972602840442564	0.19516197283940415
NEURL1	1.9605671974261285	0.08145452763777772	0.17045661123148811
GOLGA8O	1.959261870543566	8.965775729865566e-06	7.158504620195624e-05
MYOSLID-AS1	1.956331856565376	0.19681458143585087	0.32999619480302217
ATP2B1-AS1	1.955351789220092	0.00032675626913390916	0.00171204325734376
MMP19	1.9538258931596788	0.01819179930620059	0.05139091178076754
BIRC3	1.9535310053755943	1.3176815210497607e-18	7.42471389049419e-17
LOC105376214	1.9525388174674487	0.003259196938283616	0.01236234378109164
LOC102723696	1.9512824824190151	5.704117568767722e-06	4.808987784046743e-05
CFAP97D1	1.9457488444192368	0.08590705227522857	0.1775320473976229
WASF3	1.942915395547844	5.5453689537523014e-06	4.7059710669901004e-05
OLFML3	1.9417464177787596	0.17730716765715376	0.3056517769148753
LOC105374179	1.9406564608916284	0.10432863056630176	0.20588910760932308
PTPRK	1.9386301548298528	0.16923691805814525	0.29551125038637943
LOC105378819	1.9367436765685333	0.001290942986806232	0.005605586633160947
LINC02185	1.933407351022798	0.03644523509989542	0.09057476108633536
NEK5	1.9330384621370416	6.108157278234754e-08	7.773384946863773e-07
FAXDC2	1.9320669011696059	7.830672418376859e-33	1.5417212108416089e-30
CALCRL-AS1	1.9311826066273243	0.0021140277562830207	0.008528990959835187
HR	1.9279971225051264	0.0027052722366662685	0.010592590285589612
LINC02718	1.9279325492967343	0.17646962209488948	0.3046411247951433
FAM83C	1.927454794211284	0.13860115818827384	0.2542077581580439
CDC20-DT	1.9272176522047788	7.972220648345723e-07	8.148571102206517e-06
PACRG	1.923596931483337	0.0063406233600338925	0.021562757961830357
LINC01776	1.9197189823027063	3.889589174625048e-14	1.32841377219082e-12
MCC	1.9196110640031043	0.06764149014825828	0.1477395376704649
SLFN5	1.9187282316495258	1.329880033762008e-32	2.5290389051144544e-30
RELN	1.9184857462526623	0.20193204316514185	0.3364528815580096
LOC105378842	1.917779457134792	0.17048077447102433	0.2969095345526251
CD74	1.917554363573067	0.0032925484407573865	0.01246624392671377
PPP3CA	1.9132353314562145	0.0017293766604503148	0.007211841119520563
LOC105369592	1.9110209049668732	0.041390421964783985	0.10025600109721523
TMEM140	1.9092879064123367	9.961946652136614e-07	9.94708694650992e-06
LOC105376361	1.908791747958492	1.8271199051513603e-16	8.132141386358516e-15
LRRC8C-DT	1.9062756800718483	0.048679419053967714	0.11408244400493388
MAP3K15	1.9059293040128555	1.5009167683107867e-07	1.763893407140521e-06
ELAVL2	1.9036065380784228	0.012882144123098342	0.03869730423623241
H2AP	1.9024591852481252	5.3156013607131186e-05	0.00034816668795120963
CPNE5	1.9017824862739685	0.00866674219986358	0.027842153186995032
LOC100506474	1.9006661285716795	0.003227975851630015	0.012262469154614241
LOC107987047	1.8987892672729272	0.0011686786882412427	0.005154938810679281
LOC101929388	1.8961107223348468	0.0893290566324113	0.18311143590683526
LINC02649	1.894506707331551	0.2606834940056295	0.4035277284417917
STIM1-AS1	1.8925381641463064	0.006976726688968358	0.023346434940988897
LOC105372470	1.892293850864901	0.07608364647961716	0.1616837871538277
LINC00472	1.8907663672950388	0.16706898286094554	0.29241237429624184
LOC107986820	1.890531277072829	0.10548894439364792	0.20768911581502328
SLC2A14	1.889871490353633	0.2321514659355957	0.3727501116701285
SLC2A1-DT	1.8894835028280736	0.03135812382755505	0.080278140164316
PIR-FIGF	1.8874455906499843	0.2370864379795429	0.3780766895282572
TMEM40	1.8866160135571093	4.35012012207659e-09	6.842035737119522e-08
MEF2C	1.8856550787953832	0.23467473064671804	0.3756767240480052
LOC100506023	1.8852116589785928	1.880406571618918e-09	3.153166731066392e-08
LDB2	1.8837800030083376	2.1538507910839546e-05	0.00015692073569346967
TBC1D3	1.879562496494179	0.451814491308713	0.5962226853964443
SALL4	1.8794808186526335	3.9925722380369655e-05	0.00027050889232205916
LOC101928764	1.877077906845496	0.024668431270891026	0.06602050173010736
LOC107984583	1.8768513370398983	0.03630386386557009	0.09031442868891268
EFEMP2	1.874334652746714	9.127863391110491e-12	2.2398063614403824e-10
HP09053	1.8709381135916467	2.8632351147302117e-34	6.222888265585726e-32
LOC105370233	1.87062373637176	0.0014973144066175528	0.006363015895059611
ZNF571-AS1	1.869551813555719	0.0668076133242975	0.1463384043170312
MIR3681HG	1.8664057258675024	0.1316532377812301	0.2447746843982764
DCDC2	1.8660313395739327	8.237362110668915e-33	1.602933196767957e-30
FGD5	1.8653320320364264	0.1176094168358304	0.22537428040165144
TICAM2	1.8636417675511712	0.13544678570721613	0.2497743205300564
ACSS2	1.8630416625980544	1.1319333310869603e-50	9.969949629336989e-48
PTPN22	1.8607319518907115	0.09606839247246013	0.19344297293064852
RORA	1.8605515083217532	0.12723918302933007	0.2387428779006434
ZCWPW2	1.8605186276835703	0.0122825473195572	0.03714283147683227
ZNF45-AS1	1.8565748726901712	0.000472306810866632	0.0023622398325920764
LOC107986161	1.85562237250946	0.17756418783814518	0.30584521123622443
LOC105374174	1.8549984828009085	0.0012111307326725725	0.005311392246141377
LOC105379752	1.8544758392965173	0.007281742732914671	0.02421219245685019
VLDLR	1.8527434576493067	6.365516901795409e-14	2.1348081232774784e-12
ITGA2	1.8520882514880777	0.0004059916278240721	0.0020676414764564353
DNAI7	1.8488987180480996	0.005837253599187417	0.02010422699781877
GLIPR1	1.8420629386762504	6.988490947988898e-10	1.2454994250755506e-08
KLHDC1	1.839179558768324	0.00021017043031157996	0.0011581172707488608
LOC105374382	1.8382204021367143	0.3535734761730601	0.5024670621396197
POU1F1	1.8354393923054253	0.3541760754634099	0.5031480734801228
ZNF516	1.8351612033015647	7.878985011676641e-22	6.400719134485853e-20
LOC107986972	1.834369749814983	0.37000239040501465	0.5182306001614145
DACH1	1.83252456082936	0.3548703284264498	0.5036684713948467
LOC105372112	1.8324902294736047	0.1381246474778708	0.2535920242904913
DNAH6	1.8323459006997191	0.00037869566345548106	0.0019481930304111517
LOC112268218	1.829667008951125	0.2597202650788133	0.4028191507037944
LOC107984390	1.8291215862228871	0.30345869010976984	0.4511710358019722
ACTBL2	1.829051700932332	5.188414374298305e-08	6.694534661054905e-07
LOC101928462	1.828840215494017	0.047786649235944764	0.11247673346885168
LOC107986434	1.8286053720983808	0.16576949277152284	0.2908221471361186
LOC100288123	1.8280956079788229	0.15229278401193302	0.27266713816622434
STXBP5-AS1	1.828021168747109	0.0005523850438857561	0.0026935208943555155
KRTAP5-6	1.8279389457218211	0.4863046339670837	0.6275684800616245
FLJ20021	1.827673866129907	0.4329516021347405	0.579083948142357
FOXP2	1.8267532853954855	0.3501421262232556	0.4991590835970851
UPK3BL2	1.8262229321793169	0.07037701032080748	0.15228332915938886
LOC105376975	1.8258671149744023	0.29131692291399625	0.4384162504465582
PCDHA6	1.8258444571233028	0.3725821083469599	0.5209860948518026
LOC101929234	1.825297231527589	0.3269405464217277	0.4756868409291961
LOC105378560	1.8252206217659108	0.4189596884748483	0.5665689201314413
SLC43A1	1.8248761770022408	5.235137529379077e-25	5.616027343215311e-23
RNF223	1.824759989781432	0.29151334810130225	0.4385541064792605
LINC01615	1.8245702786429876	0.11129703093718264	0.21609882964772612
LOC100506258	1.823873486229868	0.03535571647187942	0.08850828947747227
IL18R1	1.823540151775628	0.29184664970756363	0.4389766028092825
CDH10	1.8223201099795547	1.2027368588026777e-07	1.4407874969264715e-06
DDO	1.8213614972817525	0.34212405310144384	0.4913702393282409
SCN1A	1.8202389623495612	0.29260138088431165	0.4397645399746762
PAPPA-AS1	1.8201547793809905	0.3522082067174461	0.5013170558248596
LINC02509	1.8200387523290256	0.10790028577576588	0.2112347924078569
LOC101927314	1.8196436126088875	0.3224340457397636	0.4710137705529805
THPO	1.8189310291077911	0.16256905235736624	0.2868008740460177
PRR34	1.8181872175159952	0.003203654709005021	0.012195384144907206
FAM167A	1.818100777996604	2.068496206205224e-07	2.3939338873336394e-06
TROAP-AS1	1.817891508424205	0.3589901548211927	0.5075794202515801
LOC107985977	1.817454773557328	0.35884682409600777	0.5075045720651306
PPP1R27	1.8160995706116982	0.35318382866457104	0.5021265289866279
RGPD6	1.811231961064235	0.006865538990743891	0.02303424118085385
LOC105369760	1.8110933875145208	0.007762388161624745	0.025486279357424
CFAP58	1.8108139083455457	0.006383421967044265	0.02167924805636488
LINC02154	1.8071717646953716	1.7498085889237796e-36	4.505084113175299e-34
LINC02363	1.8069753324223237	0.047501600283208885	0.11193174890727976
DYNC2H1	1.80220487098447	2.3014144712556403e-13	7.198910500273484e-12
MAST4	1.8015338137804715	4.116519088791725e-07	4.461784128946211e-06
LOC107985268	1.796593361619312	0.0013126417754925131	0.005682115911243457
CABP1	1.7947403955774284	0.0748090453659764	0.15958309422557238
HIPK1-AS1	1.7938960353649078	0.08854082575255359	0.18189441294480302
LGI3	1.7918614289237016	0.06936623776546481	0.15056342269845052
PDE2A	1.7905418579927923	1.2345564083167634e-11	2.9855927013267393e-10
PSG4	1.789652629403338	0.00014326981214458608	0.0008245454582885722
LOC105373836	1.7888475695857575	6.4805296031538686e-06	5.390241695267396e-05
CREBRF	1.7884772891120906	4.6525153187963747e-11	1.0339952703858874e-09
TMEM74B	1.7878828639335869	2.9651703771972518e-08	4.031041938456216e-07
FBXO15	1.7863466931679084	0.00011078258479150804	0.0006581425972455304
IKZF3	1.7851954397777654	0.0286282228565497	0.07459027082428138
SYCE3	1.7850550269384755	0.012299301093827798	0.03717334365273762
LOC107985720	1.7843809605772991	0.00032482429956150254	0.00170298704672987
LOC105375363	1.7825000332604974	0.11945452814682875	0.2280483149141204
ALDH1L2	1.7790596308609203	1.0710682131196787e-19	6.947413390138692e-18
LOC105372582	1.77868557955726	0.154656732671603	0.2759548375369737
EMC1-AS1	1.7786334372180292	0.08379976723065542	0.1740368707625985
ERICH6	1.7758147495402916	0.025126762234665912	0.06703273808339455
LOC101928477	1.7743872244796002	4.0276586167756435e-06	3.5277113324527504e-05
FHIT	1.7732181621868648	0.06176311348609169	0.13761226257352474
MMP1	1.7717036690248342	0.0039190216291059045	0.014420586403493257
MUSTN1	1.7716542146196756	0.1149943096543473	0.2216574259462684
RINL	1.7711253424173352	0.0552098606471379	0.12620366315118872
LOC105373896	1.771047980355517	0.05776946357525261	0.13053901875936436
GDF5	1.7709649629127795	0.0003099726698261467	0.0016341774242382544
LINC01460	1.7702831556988046	4.0494951951362097e-07	4.391983285197956e-06
PGAP1	1.7702455958797754	1.3433327654681916e-09	2.3033477284948963e-08
MIA2-AS1	1.7692317800073454	2.6421122819264927e-06	2.4043365436672025e-05
MXI1	1.7689561779691796	1.363005109532855e-15	5.6181996325202784e-14
GLUL	1.7689183816576863	0.005174583321564574	0.018169670979098437
LOC105373174	1.7687224174014349	0.0071552120879922985	0.02384358309290146
PTGER1	1.767761468387811	0.061400456265185435	0.13691360900704574
LINC01503	1.7658989246669292	0.07075123391084116	0.1528730014368086
ARFGEF3	1.762380386306733	2.8928866144074834e-30	4.746319361971493e-28
IQUB	1.7622921061226997	0.2704157615178009	0.41498466474098106
LINC02742	1.7621766361612037	0.000780361269154476	0.0036326414017524775
LOC112268133	1.7615005019358403	0.2706244782972131	0.4152569313989096
RFX3-DT	1.761143926733438	0.26023180817195296	0.4032364040102873
NR4A1	1.7608654195417188	3.605855385201432e-10	6.7650212860253335e-09
LOC107987267	1.7604740367691127	0.13381120313545491	0.2477135491672387
LOC107985695	1.7579905169365806	0.26093824921486825	0.4038772976924158
TRIB3	1.7576928239449856	7.846264379570491e-21	5.709010190961396e-19
LOC105377088	1.7559062482911043	0.11417406367769177	0.2204371406934068
RAB20	1.7549520997574497	4.237076169385047e-07	4.574675464171533e-06
BATF2	1.7548636032307563	3.9535802544508204e-26	4.6267947942821315e-24
LINC00896	1.7544239323975586	0.00272479456843209	0.010659054956220436
SYNPO2	1.7539995165986704	0.25228644192151994	0.3945069711789045
LOC107985840	1.7519182338010042	0.2398305149072309	0.3811551440619667
LOC102724604	1.751563428514429	0.25797722778242393	0.4008959891298045
CT70	1.7487514856431037	0.24367931672132734	0.38555104144194136
HYAL1	1.7481304547687102	2.44739247398724e-07	2.788094829964361e-06
LOC105374985	1.746947376704595	5.920193809177248e-06	4.965470780871076e-05
LOC101927932	1.7449976057483374	0.007774047118256947	0.02550954480863333
LOC105373209	1.7414823639438488	0.014148341059379009	0.04179060020946152
MYH15	1.7414304267870222	0.0024952690194540448	0.009868797841754262
CXorf58	1.740916745128904	0.11070748788922044	0.2151788397010574
LOC105377853	1.7393693965834387	2.1665566559781288e-05	0.00015770911543190082
DMKN	1.7386419345213555	2.134965880911816e-08	2.972433778457507e-07
EGR2	1.7351142228486383	0.011714728817994804	0.035722665227613526
ZNF652-AS1	1.7339275409620434	0.08191759916824097	0.17121156763838047
CBLB	1.7334888673475422	3.5308065963002484e-05	0.0002431606929591961
DNAJC27-AS1	1.729448427693876	0.0007029460370318702	0.0033174850337643396
CASTOR1	1.7288242522664616	4.062869638356906e-19	2.4282901213536724e-17
LOC105372528	1.7280057505580604	0.2929151064334173	0.4400695130768685
UPK1A-AS1	1.727679584728564	7.987542120788764e-11	1.6962747295625351e-09
NRSN2-AS1	1.7264096438879082	5.2363631367460005e-12	1.3277354105067318e-10
ODF3B	1.7244903494818258	0.004169410320102358	0.01519161369625799
LINC02739	1.7244036363673163	0.008545464055151294	0.027538675325044656
LOC100506317	1.7241815962516531	0.2521045686620194	0.3943897648200007
LDHD	1.7241514052790123	6.763086546583919e-06	5.5863896030149014e-05
ASAH1-AS1	1.7210094899005886	0.22329230424429852	0.3627253651260276
KLHL31	1.7208145898788372	0.18845539034595027	0.3195740874481525
LOC105376384	1.7187672202832276	0.1864484349502264	0.3171916802777309
TBC1D3G	1.7186060025548129	0.2100558676680598	0.346299373995171
LOC105378701	1.718108908924089	0.0042156764866092345	0.015314436759391797
ATP11B-DT	1.7167052291947458	0.22431533816855168	0.363982357551758
LOC105374612	1.7144594734385954	0.3270430671189489	0.4757367535523926
PCDHA7	1.713820656409224	0.17883750922231076	0.3073052384059319
LOC105377101	1.7131642438503158	0.01501497119625444	0.043883259337987784
LOC101929004	1.7125065872523595	0.07288715930837614	0.15642044255266407
LOC107986169	1.712240223054305	6.33205846545875e-08	8.033889190254144e-07
ABCA5	1.7115914492445994	2.9702708487226594e-10	5.635769008319014e-09
RASGRP1	1.7115209952085768	0.2252228182168905	0.3650463789694589
AKAP6	1.709372879051743	3.624157012071851e-17	1.7682293760064844e-15
CDH3	1.7092016959542593	0.0056254417625831174	0.019487990959517792
LOC105377203	1.7088260902363923	0.06821825053997267	0.14868877608575706
LOC107984088	1.7083906633686516	0.11232549701501768	0.217604173713902
KLRG1	1.7081539230424625	0.0004387768706401596	0.002212813723351132
DUSP5	1.7064619692586651	4.50208941607332e-53	4.431909786940412e-50
LOC105377621	1.706461406993772	0.009618526164603349	0.030328614170693564
SPAG6	1.7047906004620914	0.3625264301494943	0.5106801185649652
LOC101927787	1.7045918301151848	2.877271845848466e-07	3.222968161999604e-06
PLIN4	1.7031891323497914	0.058631980436438476	0.13214898216886167
VWA1	1.7023595546282408	0.23754892031529745	0.3785356295445157
WFDC10B	1.7010523220792555	0.004116128829490925	0.015013822136340591
XNDC1N	1.7005379844397668	0.002546467275737641	0.0100412652826271
LINC01356	1.7001694265656386	0.00039528033846403357	0.00202232236753152
PTGER4	1.6996797406836082	0.15936623090584054	0.28219171243352464
EMILIN2	1.6974561802581778	0.008000073993007503	0.026107885778662358
CREB5	1.6949276977023562	1.8336617627874658e-10	3.6315182958873653e-09
LOC105371750	1.694190517096372	0.002994785184730789	0.01155052548201654
TXNIP	1.6933335956826308	1.3380278241118355e-47	8.29329468018947e-45
TSSK3	1.6926782503918247	0.015243011819993569	0.044433339628565126
CAPN12	1.691820066458456	5.2687320987442055e-08	6.792930020992625e-07
LOC107986454	1.6917729746677788	0.01705407119766725	0.048694741766415535
LIMCH1	1.6910858823732833	0.17066186554182086	0.2971004181673121
CYYR1-AS1	1.6863531970193943	0.00034707465964512363	0.001804939225966794
LOC102723446	1.6854203607802056	0.0035536901406698585	0.013301499553592055
MIR34AHG	1.6848358880970271	0.0003241394885264052	0.0017004621757020033
EFCAB6	1.6839769332587309	0.0005446257329376977	0.00266368753853826
ERI3-IT1	1.6828169174637349	0.003973554405725901	0.01459807423238988
HOTTIP	1.6818061381858698	0.008158210947142622	0.02652052451445839
LOC339862	1.6802726466454003	4.288977007483271e-07	4.621766273034935e-06
IL4I1	1.678825185436141	0.0003097913952032933	0.0016338982031916525
LOC107984130	1.6785530141371523	0.1332914572280769	0.24704232557927014
LOC105373932	1.675571153446327	0.005516667254417139	0.019141908874698486
GRM5-AS1	1.6755269197520486	0.08535445231150131	0.17665183767412498
FHIP1A	1.6752036604044878	4.706539603561181e-18	2.469089036539071e-16
CCDC26	1.6744698897322043	0.13956251990543148	0.2555058276575206
UNC5B	1.6742053763155715	7.33561046661497e-13	2.0949051392286946e-11
SAMD4A	1.672688557936205	4.7600196721041586e-31	8.128462164557458e-29
LOC105374838	1.672373117356187	8.264475248741685e-09	1.2348749400686795e-07
LRRC70	1.6702721578672441	0.015657126829659796	0.045403226043035295
ROR1-AS1	1.6697024334278494	5.684182333962551e-10	1.027265565430489e-08
LINC01977	1.6696967446553757	0.002657679320900933	0.010428197757392055
GAS1RR	1.6693518489468355	0.12531756497431246	0.2362704656527376
C11orf87	1.6689142417417284	0.07924794768316387	0.16681942194688648
GJB4	1.6642574452315309	0.11234538756427327	0.217604173713902
RBKS	1.664059529907696	4.770155062091733e-22	3.9519081665398597e-20
GDPD1	1.6629736477800765	1.049205943986953e-14	3.9192994358530487e-13
WDR31	1.6623607562674478	1.3105945572254875e-34	2.9243733220224713e-32
CLDN1	1.6621344227872248	1.6876995278255693e-27	2.1725885844739153e-25
ZNF396	1.6620978109810898	0.004414453522005243	0.015907110318108476
KLF9-DT	1.661609156237058	0.016447553802539008	0.047245076018793394
LOC105372798	1.660705294839947	0.227241131298752	0.3671165351802807
PCMTD1	1.6590197806590363	1.1056484052340858e-07	1.3398281000428983e-06
AGK-DT	1.6589506341852558	0.019568914263257055	0.05454460029906842
LOC101928512	1.658302353719897	5.726900626427702e-06	4.82576445031559e-05
NATD1	1.6561920325801016	2.9317089075512207e-17	1.4430043696432258e-15
LINC02902	1.65547476266602	0.015567701996684244	0.045222269209253735
CLDN14-AS1	1.6544078087779972	0.002434749672111381	0.009662209097174286
LOC105374166	1.6522723555680414	0.015213829965869684	0.04437146121973321
LOC105372266	1.6516727962194595	5.38048151171454e-05	0.00035090552649471094
NDRG1	1.6492236409580503	1.2885007221660388e-21	1.0171254521438047e-19
LINC02453	1.6486156485696335	0.0025245285189186275	0.009966497939160943
LOC101930276	1.6485162747889963	2.387787877714486e-09	3.92530747873791e-08
ITGB4	1.6479338536048065	4.246166943843395e-08	5.612922891407521e-07
HBEGF	1.6466398150320882	2.175155619267588e-26	2.6187934739887112e-24
LOC105375728	1.6428255126311098	0.05763553269314745	0.1303243669260671
LOC107984334	1.6425101939930875	0.025235414785696738	0.06723685184503024
LOC112268455	1.6416448908821168	1.4914674385818576e-05	0.00011278674913993398
ANK2	1.6413632672264895	3.9626136742051796e-28	5.391409742912493e-26
N4BP2L1	1.6393599802443293	8.918840298281513e-08	1.0974764146451554e-06
TTC9B	1.6389700832893814	0.033502210820323806	0.08469176708128684
ISM2	1.6375275767618132	3.3598208170714303e-09	5.3908534394717526e-08
KCNIP2-AS1	1.6372962550058123	0.04907412586487482	0.1147646026199944
TSPAN1	1.6334041679236886	1.8466399652362355e-16	8.197220110935917e-15
LINC02615	1.6330422615080886	2.488931745176081e-09	4.063636366392364e-08
STK4-DT	1.631226358219115	0.013457785981340313	0.040102572720393546
LOC105369905	1.630356186944538	0.06389173517039877	0.14143062290791927
ATP6V0D2	1.6267034279058743	8.910778014129036e-06	7.121434853039392e-05
LOC105378936	1.6257146445075872	6.221396882103758e-09	9.534347694322928e-08
ANGPTL4	1.6237982329111402	4.2004525248210036e-11	9.385123231359078e-10
LINC00663	1.622589126059461	5.579750390549932e-07	5.86908377032389e-06
HSD17B14	1.621571525317285	4.2151248308216064e-07	4.556854912390154e-06
DNAH3	1.6207836767924335	1.4832377656658465e-09	2.527696945867408e-08
LOC103908604	1.620445277332302	0.40480162563161615	0.5525124545261476
HES7	1.6176390715524716	1.4538016520347832e-07	1.7133359610424009e-06
PDCD4-AS1	1.6161158931403117	7.435199799124829e-13	2.1197285969055198e-11
PRTG	1.6145628645550996	2.382993437284218e-10	4.594400365547395e-09
AGR3	1.6138670545353089	0.2081037402552548	0.34386019877287605
DGKI	1.6123950499131965	0.35673011074578137	0.5052795940186755
RIPK2-DT	1.6119350870403046	2.876431009368033e-06	2.5963901263092787e-05
ROBO4	1.6105630777374973	2.6461981986698648e-15	1.0543839727319091e-13
CYP2W1	1.6068134390835451	0.39196262708824	0.5395588090881105
LOC105373191	1.6062864435225144	0.3674534385644163	0.5154944500272871
ZNF843	1.6052604791370249	0.053088943580152516	0.1223582799633456
STX5-DT	1.604763627959086	0.07954575091320312	0.16732002784470265
DNMBP-AS1	1.6042186504448417	0.2926070004552148	0.4397645399746762
OMP	1.603841330126592	0.3030420800178943	0.450757548317082
WIPF3	1.6036221154001618	1.0107517784788091e-21	8.132178371559072e-20
ARX	1.603130543170751	0.1888936480764416	0.32011610910077665
HIGD2B	1.6029961200381364	0.3010877741606896	0.4486876921897092
LOC105379035	1.6028719489618797	0.14417615506052991	0.2619101122689451
PCNX2	1.6022750416920926	0.07540898582881987	0.16061720476585215
SRSF12	1.6017169843837933	0.01862488616021448	0.05240739971914704
LOC107984909	1.6014029999242634	0.2690069332942401	0.4131760075698755
AFTPH-DT	1.601349546278983	0.13374311305141004	0.2476148906865081
LINC02608	1.6011365192455769	0.23723350936768645	0.3782130874791114
ZNF491	1.6011269813841302	0.17446287001262376	0.3019272109267072
LOC112267899	1.6009850864004744	0.321162322201949	0.4697664762523232
SOD1-DT	1.600927869940192	0.11186739717932576	0.2168804545243607
LINC02057	1.6008254975599074	0.12826432751022346	0.2402623148515323
LOC105371958	1.6007648155437886	0.206922881996921	0.3423145937345268
MAP1B	1.6002418040790338	4.4815214134053524e-05	0.00029963348323347406
FLRT3	1.5997570435153134	0.20761427140155164	0.3432208665321512
GPR45	1.5987728401878036	0.13385952484300934	0.24773725692318696
MPL	1.5982826447420049	0.1668104729414545	0.292097233930652
TNFSF18	1.5978557742837207	1.7330378549069338e-19	1.0903153572130652e-17
RRS1-DT	1.5974765849764954	0.29456881942072083	0.4418796336505704
LOC105378569	1.5956878742668863	0.3114530365574842	0.4597077585808342
LINC01219	1.59286097778055	0.3704796696618624	0.5187397315755746
ADTRP	1.5899223766416113	1.959511007779997e-06	1.839511194099045e-05
PDK1	1.5871411177822492	8.034032220260933e-15	3.048742158867726e-13
BNIP3L	1.5867949486785968	3.4011427737955434e-16	1.474562806203845e-14
ARG2	1.5865917026554353	9.696831945407935e-39	3.1818918158118e-36
BTBD19	1.5858600652728772	6.100051693845918e-06	5.099119135689882e-05
PDE4B	1.5848999051303077	1.4141222819792245e-21	1.1110486567569163e-19
GOLGA8M	1.5840706868950822	0.010390847093333409	0.03234130667219121
TIAM2	1.5831916100414545	0.011916798028140758	0.03626616021111758
LOC101928068	1.5828830875860909	0.00033608807658786345	0.0017544194768934688
ARMH1	1.5805488732599473	0.0321083664765136	0.08182328505930486
GNG2	1.5795970254440208	0.005399591784992153	0.01879412822833687
YPEL2	1.5746056935667496	7.510212728025132e-14	2.488780396108923e-12
ABCG1	1.5733447334727897	6.502984930147125e-06	5.404744507863154e-05
SOD2-OT1	1.5696776141187536	0.03332947348422703	0.08438256259584559
GPRC5C	1.5692015344956347	5.253507354034416e-11	1.15833261620245e-09
PFKFB4	1.5681235782162697	2.9613411929849256e-17	1.4533150986687016e-15
ARNTL2	1.567241866228715	2.719496677764077e-23	2.473411788172925e-21
HID1	1.566709034951365	2.98970220042986e-14	1.0337327752932586e-12
LOC101928152	1.5630287116742543	0.013041827889581373	0.039085778963492884
YPEL5	1.559530883051223	4.1425375597407544e-19	2.4583730989294543e-17
LINC01376	1.5587206337607566	0.00024710601812035995	0.0013422003288686218
PCDHGA5	1.5577203052566981	0.00299363225825832	0.011548740396946285
LOC107985474	1.5564879192448504	0.0013815709734858867	0.005932920256937724
OBSCN-AS1	1.5551557318610985	0.002038894165309474	0.008272159505645948
LOC107985295	1.5536886932900813	0.1620298242046434	0.28624185665203283
SLC4A7	1.5517130367874858	6.962115287617186e-09	1.0582288768235568e-07
PCOLCE-AS1	1.5493338081320769	0.0008412782124174227	0.003869926026609557
LOC105370492	1.5490650175455198	0.11584426457351985	0.22275695365251688
SPTSSB	1.5483682525150488	0.09993547555959376	0.1991213458137637
PIFO	1.5480308443249784	3.2404072667998776e-06	2.889089803404153e-05
IGFBP3	1.548024354289154	0.12775158184886848	0.23948949504209854
ZNF528-AS1	1.5465293283931214	1.3960149001568948e-05	0.00010633732068332104
NABP1-OT1	1.5440709032117217	6.745166605300369e-05	0.00042672497591022044
CCNG2	1.5433753118282372	1.4279538938690481e-15	5.857060885759441e-14
DENND1B	1.541996738072054	1.4079232055745891e-06	1.3580169939648849e-05
LOC107986959	1.5396313423162824	0.0010312846579473825	0.0046319239803407
GLDN	1.5381179731337409	0.006202552203896717	0.021157707120304032
ABLIM3	1.5373151980292992	0.17013516256315409	0.2966772893085739
PSD	1.534270612322017	0.017007169649933058	0.04858569206070838
PSG8	1.5333420177544317	0.001066671473168885	0.004766554633773378
MREG	1.5324132879212002	7.296764465785501e-24	7.141014814907623e-22
SAXO2	1.532122067090115	0.0036973828506471924	0.013744047535668762
LOC102725180	1.531999755489176	0.11567936915418167	0.2225659832255064
EGR1	1.5307095154755188	3.7894574465747354e-38	1.1965390635552488e-35
C2orf92	1.5304091246140812	4.738143406664057e-06	4.085153524498865e-05
HMCN1	1.5295159399515086	0.12820554112897295	0.2401790810246684
TMEM170B	1.5285623613258832	6.989580929997383e-07	7.211506588378928e-06
LOC101929626	1.5278130899932787	0.07447397859071385	0.15896557603218842
BEST3	1.527567300912768	0.13861044476798032	0.2542077581580439
CHAC1	1.5256625698439517	1.383280578332455e-20	9.85072360782708e-19
LOC107985002	1.525450720876893	0.1857995554147184	0.3163772445935401
GPR160	1.5229602968331406	7.876403803784261e-06	6.389317385183209e-05
RPL26L1-AS1	1.5228451862196968	0.016214120695483576	0.04672693470620245
LINC00189	1.5216150666641133	5.629023752712921e-07	5.917192996334847e-06
SPTB	1.52088390349576	0.003009645023817525	0.011589141618404571
CFB	1.5205679721620768	2.654536810406773e-06	2.411708660269129e-05
PLEKHD1	1.5192177324757488	0.16963838485231109	0.2960269416583343
BTG1	1.5190952666290205	4.976155405113771e-47	2.871584851882033e-44
LOC105376810	1.518901055310237	0.21700589165859813	0.3546478121979141
LOC105376374	1.5181695949961702	9.550361395118018e-17	4.415063479207185e-15
FYN	1.5168061014434018	1.0284652132963191e-06	1.0238765820650743e-05
KLHL24	1.5156775844037258	7.440230901441458e-17	3.477996204905665e-15
SPARC	1.5152532429188663	0.1808189317599813	0.3096290620079082
LINC00457	1.5146066992992893	0.00011259284090201685	0.0006674605711991683
LOC105374128	1.5127908282688751	0.09390280668735264	0.1902498147594245
STON1	1.511540474852172	9.877326860745126e-09	1.4538000441035153e-07
MANEA-DT	1.5101796986483094	0.08361717098019496	0.17374389823113515
ITGB8-AS1	1.5097443637959609	0.02891297906625004	0.07513333923504573
SPINK5	1.5096977507258602	0.006092737370722493	0.02085538144795273
PAX8-AS1	1.5093994785256513	4.281070598664537e-30	6.955700628024371e-28
LOC107984433	1.5087292787110784	0.00045471171254184785	0.002285165318134481
HIVEP1	1.5083433527983918	9.307049794870523e-15	3.507961223359419e-13
PKD1L2	1.508147092304979	4.109672389087565e-09	6.500507318655993e-08
PRCD	1.5081143243643824	0.2528892268371247	0.3950327096635549
RUNDC3A	1.5074900119002	0.019850910955759055	0.05518355396090163
LINC02288	1.5058715427184988	0.009294724335727512	0.0294764471780178
PGPEP1	1.5057949234714865	1.0674208773727633e-19	6.947413390138692e-18
GPR4	1.5044942365638614	0.3155901353454732	0.4642581676341855
BHLHE40	1.5041715132028115	5.158987712242077e-37	1.4153386781044453e-34
MEF2B	1.5002445763026278	0.2255412797892255	0.3654563630202061
LDB3	1.5002216109351467	0.002428770439246046	0.009643054163886734
IL13RA2	1.4997498112254672	0.0031900703262645754	0.012160781904320263
LOC105370579	1.4990858256030049	0.001009889087875848	0.00454681030013514
LOC105369187	1.4987667119425916	0.11357819887430035	0.21949541906911765
LOC101929285	1.4987332444266717	2.437302209649607e-05	0.00017498177811448379
PCDHGA11	1.498672888563387	0.2694076237928742	0.4136272095572248
RGCC	1.4982968000078305	0.016538744304165427	0.04744187280257258
LOC112267858	1.4973877306212602	0.226688542379934	0.3666054074920946
XDH	1.49685182152564	8.506707215630881e-18	4.3938192979500863e-16
STARD6	1.4966896548533482	0.04615120480274339	0.10936567719823144
FIGNL2	1.4963613609143516	0.11654953426005528	0.2238045273484825
LOC105371818	1.4943154526934468	0.05901232053830925	0.13275590592937292
LOC101928762	1.493987151368345	5.068856724159218e-06	4.345661745840395e-05
LOC102724880	1.49343814091841	0.06824127388690264	0.1487195882923969
LOC105376959	1.4914719477444187	0.026447886070934724	0.06993290778908083
CHKA-DT	1.4912986971293036	0.020786990908469208	0.05741381298122335
PPP1CB-DT	1.4909648331012324	0.0011743517577910245	0.005178597277110089
WNT2B	1.4879709736904296	6.865492964770213e-12	1.7173994733248056e-10
LOC105378586	1.4878753495317951	0.1534108824820289	0.27428751264281553
LOC112268064	1.4875521457482568	0.031108132282286188	0.07974794634559733
PIK3CG	1.4862308090471952	0.013156482675332782	0.03938707291085762
LINC02256	1.4859196627084277	0.00023450499163233242	0.0012795699494512825
LINC01635	1.4854837740394	0.46793101128495	0.6107839065036903
LOC112268090	1.4845432872989894	0.38431713195968537	0.5321925695776032
STX1B	1.4838140427447897	5.703264087075546e-13	1.6627896253869212e-11
TMEM123-DT	1.4836589126746398	0.00012516337492982405	0.0007344351610976876
MTSS1	1.4834096804263452	0.06897558932857799	0.15000734079450975
NPHP3-ACAD11	1.482999528083548	0.0011505041426311106	0.005084152845770171
WIPI1	1.4821342665609871	6.971259452653613e-25	7.291501683759888e-23
PCAT7	1.4811189784114582	0.014219715434862971	0.04193250005329195
CD274	1.4808778583416349	6.635283816204838e-08	8.367857924957646e-07
LOC105376363	1.4801931745019414	0.0033342494952141245	0.012618422727817359
COL8A2	1.4795459385363294	0.3366363462921028	0.4857816034490248
LOC105372353	1.4790439321808908	0.0438378356488494	0.10496869074023388
UST	1.4786725960487772	0.06350671161728029	0.1407475591200087
MAML3	1.4771895635349244	0.302772280367861	0.4506770242251533
PSG1	1.4770821943669143	0.1285813980163498	0.24069459684604186
RND3	1.4755582457014491	0.3464528496561001	0.4958002769792061
ATAD3C	1.4750699588922414	0.2863732288295273	0.4328055616781487
C2orf72	1.4750114893038997	5.792150575148393e-10	1.0433976305178508e-08
FBXL13	1.4747607337834108	0.005720247166560039	0.019762249449294438
GOLGA8N	1.4747376049191712	8.091151510432168e-08	1.0044912502009074e-06
LINC02004	1.474335298053289	0.04678452041585214	0.11052215544315154
FCGBP	1.4737741111811484	5.201669628644605e-05	0.00034192834555750516
SUCNR1	1.473203348587618	0.15461094072785786	0.275931971108105
HDAC5	1.4726211425764753	1.1001125197398131e-09	1.9117739374710044e-08
LOC101928868	1.4718373203882789	2.5602014491324715e-09	4.167798759847463e-08
H3C6	1.471126201001705	0.0001075498203056505	0.0006425727393127673
TMCO1-AS1	1.4700677381870912	0.00450559569991536	0.016180503012464282
PCDH7	1.4694420162060091	4.98609284867074e-07	5.301287409307805e-06
PWAR5	1.4692818813293609	0.014550517937631253	0.042764825726424135
ABCA6	1.4683075367373517	7.008634038913921e-06	5.769281389140406e-05
LINC02352	1.4676153101463036	0.23194210774302515	0.3726169888719906
LERFS	1.467158096897417	0.44044283897294	0.5857802201082728
PTGIR	1.466961499283394	0.1377405214656901	0.2531116313526215
MRO	1.4660739063628616	0.3310125983570463	0.4800672357661122
HECA	1.4642861601720645	9.773435965934009e-13	2.7305250565927486e-11
LINC02614	1.4638205910877229	0.042692359764106604	0.10285871590157272
LINC02137	1.4633766408831257	0.059126620904957974	0.13289430998649676
MYCBPAP	1.4617188314702962	0.00011650628012034317	0.0006882218841559981
CFAP300	1.4602230634896969	2.8208033530315786e-11	6.475465584771395e-10
DEPTOR	1.4598977568246068	6.796091923421554e-09	1.035767074438314e-07
LINC02639	1.4595934984516101	0.025232972758748203	0.06723685184503024
LINC02323	1.4592756537893012	0.18918184082112988	0.32037625036850925
ELF5	1.4590429325172607	1.8664384563405505e-17	9.408086616523828e-16
IGSF10	1.4582081547143448	0.2272678401235559	0.3671165351802807
MAFF	1.4581417391959826	1.3151034684784026e-16	5.94817744459083e-15
LOC107985915	1.4579488377271446	0.014044759143518932	0.04155570089582555
ENO4	1.4565508861062957	0.013578857442600376	0.040412978712772066
CXCL6	1.455550252963509	4.889341566203288e-10	8.903496312340808e-09
LOC107986451	1.4549568025970043	0.04292873513479197	0.10326468053482013
OTUD7A	1.4543925999547451	0.0053382528579170654	0.018646558459036133
ADAM19	1.4534327623862766	0.009913224962844316	0.03113113525111646
LOC100506178	1.4518127030550108	5.819782071260951e-07	6.1023842708365925e-06
AKNA	1.4486658849918483	3.3253212791088983e-19	2.030994584156475e-17
AGAP2	1.4475314827843944	0.04508506782451622	0.10722931698866306
CDNF	1.4470108491540217	5.124011389270892e-07	5.434114740142483e-06
LOC105372579	1.4456473940312988	2.0813797210652803e-13	6.547347675193131e-12
NFE2	1.4455051168273407	0.002051787108369218	0.008315974148355259
CHST1	1.4451977285746096	0.003365451957356447	0.01271924988851855
KIF17	1.4433157502316452	0.0006864762970304472	0.0032489199182139518
ZNF836	1.4409731563368111	0.006043691955591535	0.0206959658025014
TMC3-AS1	1.4400279984059945	0.3780754042289297	0.5262490135383131
LOC105372716	1.4398004944527496	0.43412404759002976	0.5801160169917425
LOC105373785	1.4376130942745475	0.0018346936101132196	0.007555019085936201
CERKL	1.4356771861133495	0.3423437339096119	0.4915591923618494
BSN	1.4356685762905508	6.517075871422019e-11	1.4182479155818916e-09
LOC105370601	1.4352176803324734	0.18901675999925752	0.32019389397586545
NIBAN1	1.4348792847044003	1.351359557009349e-07	1.6061791325675753e-06
LTK	1.4326625851223906	0.17425414466103625	0.3017219980240498
PCDHGC4	1.4321013794170183	0.04018939015646555	0.09801361764331842
BEST1	1.4296503306884976	4.977600169320976e-09	7.763293460725678e-08
LOC105371841	1.426943260625996	0.08419328594190098	0.17465906039887352
PLXDC1	1.4269061556152114	0.2530239387441676	0.3950327096635549
ABCC11	1.4268944890615736	0.11345591499748853	0.2193190458708678
KIF12	1.4268119351246211	0.4382893730592436	0.5840872945899105
TRPV2	1.4263696950846962	5.152626734881196e-08	6.663771901718457e-07
AKAP3	1.4263061695893338	3.987757021766955e-10	7.3659065959459154e-09
FCER1G	1.4260757088518918	0.1645768325496951	0.2890934494299515
S100P	1.4250771943496219	1.363379298615722e-10	2.796097127737023e-09
NCF2	1.4243614736574095	6.267401118993875e-05	0.0004004771199937475
NKX6-3	1.42426717953863	0.5082374770189911	0.6459964048127295
CLDN4	1.4236314793612006	5.3475861369751084e-08	6.873414285889279e-07
ZNF285	1.4232201343046222	4.556487354043069e-05	0.0003041596165532938
GOLGA8Q	1.4227261841567849	0.06656287115891124	0.1459169044857715
CHRNA3	1.422513451187703	0.4142760691390148	0.5618696828787918
NFIL3	1.4220656886933305	6.258205296589658e-21	4.613703332089336e-19
STAP2	1.4214376539824392	7.952201177418879e-13	2.2441835869157662e-11
LOC105374808	1.4204119035291842	0.04392717918583819	0.10512245726798257
TTC39A	1.4204108036655456	3.274037120405996e-18	1.7674519745159467e-16
LOC100507065	1.420208934340793	7.923560864708138e-05	0.0004920251987788152
DUSP8	1.4195973871037788	1.190640435416859e-09	2.066946855466923e-08
MAP6	1.417337637144264	0.07878904607031012	0.16606230302098746
RASSF9	1.4165103043844918	0.1181869871807204	0.2262737936699869
MRPS30-DT	1.4162972242391574	0.0016385703985221961	0.006888087319585267
HMSD	1.415239774006164	3.4514330014108703e-08	4.6207785022888726e-07
PLCXD3	1.4152355784076225	3.553984402527137e-08	4.754270901382226e-07
DNAJB9	1.4132156381003635	7.654696091520345e-14	2.5316470176204143e-12
LOC105376134	1.4126974867831377	7.579775652397125e-05	0.0004731351941173662
LOC105371874	1.4117659334405903	6.142414288283641e-05	0.00039369323291622653
ZNRD2-DT	1.4107557898167844	0.00033767105820230734	0.0017620596068024985
LOC105377623	1.4102479668401695	0.050003877160317914	0.11646692891829093
SRP14-DT	1.4083461317602342	4.209506031483268e-05	0.0002833712125377011
NOG	1.4067990920838969	4.142582694341835e-19	2.4583730989294543e-17
ST3GAL1	1.4062376667771896	0.0002512881427939473	0.0013617149672122805
GPR132	1.405836364810062	0.024441699057239467	0.06550472115242828
C1orf21	1.4053931511905169	0.2363189927720607	0.3773662542023317
LOC102725238	1.405270505471813	0.0086573681605331	0.02782963045841749
PRR7-AS1	1.4042979981069097	0.004292238463320269	0.015537661839425631
SESTD1	1.4036522504325943	0.05546732955759432	0.12665380817933428
ZNF221	1.4036308334709806	0.0006760467652809742	0.003206814800730472
SLC4A5	1.4030490727567873	0.012611791649946864	0.03797379151886664
CCDC144A	1.4029864327442174	4.744271164578671e-11	1.0529890973371894e-09
GATM	1.402465086134126	9.72752147433993e-19	5.613450754244094e-17
CASC11	1.4016163148440226	0.10974417699863777	0.21390272560822304
NR3C2	1.4013503421912632	0.11409032119232786	0.2203718288496776
SAP30-DT	1.4003810795690612	1.4143363456045731e-06	1.3634169783233024e-05
LOC105372621	1.3999176239069753	0.3518717000091082	0.501041203299755
WT1-AS	1.3997742112156408	3.2243392343378203e-16	1.4051905491313392e-14
LOC101926889	1.3991848757286085	0.06251869300263091	0.13901811419067608
LOC105370207	1.3970450789652284	0.3315339930706506	0.4805803139169087
LOC107986468	1.3964139141339087	0.10933752201209948	0.2133341516537495
TMEM135	1.3961654693281316	1.213167021495967e-12	3.3228068911186595e-11
LOC100289495	1.3960373707754177	0.0001132548072634592	0.0006704348070583621
ZNF582-DT	1.3958393902303396	0.2995064953333917	0.4468831311879734
ZFP36	1.3952695772365769	6.844800886493704e-12	1.7173574638001818e-10
LOC105374339	1.3952076211004925	0.08446028683398672	0.1750827325859987
CHMP3	1.3939684279822906	0.1461552174916092	0.26425103335372513
ODAD1	1.393453253309806	4.6317054901104635e-05	0.0003086881377021052
CCDC18-AS1	1.3923715403149357	2.6196237945634553e-11	6.038485427275401e-10
BABAM2	1.3923164890509725	6.003593920877418e-42	2.3921462920448468e-39
SOCS2-AS1	1.3920353440246989	0.2823248762602054	0.4284671083898193
GADD45A	1.3916745215085022	1.1892591527436416e-29	1.8775709359589474e-27
LINC02842	1.3915740669918806	0.11051523866347046	0.2149424650878337
LOC149684	1.391014295731191	0.03806161589281997	0.09385017562492147
INSIG1	1.3882142062082197	4.260563586275038e-19	2.519453414003985e-17
LOC105376026	1.3873901014762626	0.19338967856353706	0.32562393306779275
LOC105376375	1.3862617962214665	2.3963808966508066e-13	7.481984012211056e-12
BISPR	1.3861638537617922	5.1610529876024746e-05	0.0003396390945636155
LOC107987258	1.3856170083112584	0.006652057487197243	0.022439464230648225
KDM7A-DT	1.384792679602218	7.744274332933394e-13	2.196617473926108e-11
PRRT4	1.3839510324166482	0.03249391780412034	0.08260454419747135
LINC02391	1.38377620507072	0.0638783669389294	0.14142141430387398
RAB30	1.3801514848609142	2.0280576158670862e-09	3.3703618869449534e-08
GABARAPL1	1.3794539895105304	2.7005031517104237e-18	1.47208209263433e-16
LOC107984219	1.3788334176964792	0.0044042548888247116	0.015881319880301996
LOC105372188	1.378752431629933	0.030409035510090256	0.07837597555234259
HMGCS1	1.3780599392247814	3.4539005354361406e-21	2.6154310163132944e-19
LOC153910	1.3766673468440351	0.05113640874520613	0.1187643759786066
JMJD1C	1.3756438025515594	1.334534111143339e-08	1.9236372394473538e-07
LOC105373038	1.374738498500388	0.044032150252170166	0.1053134249635655
LOC105376367	1.3743191838252011	3.021202316596683e-25	3.304563448904934e-23
NMRK1	1.3740335816003173	0.04325872454247985	0.10389419563983933
AP1G2-AS1	1.3739384733910496	1.1505542399058087e-07	1.3842217976149322e-06
ALDH2	1.3728580117879332	0.1513955997399166	0.2714383288673135
COL16A1	1.3728326797408208	0.11179799604659874	0.21679483937889107
HS3ST3B1	1.371605369270689	0.05676411925023037	0.12885886267669633
PCDHA10	1.3707552516170705	0.16177578417960184	0.2858836059393492
LOC441204	1.370625895563752	0.07746110262825348	0.1639862811491236
ZNF233	1.370570547041384	3.184841003771383e-05	0.0002217739438904293
MAPT	1.3703152603659243	2.2257233736926566e-24	2.230388063398e-22
VPS33B-DT	1.3697161386373924	0.13267707940622164	0.24615863900921495
BTBD8	1.369426387386436	3.4417315671575764e-08	4.611479405635071e-07
GPR179	1.3693217050141466	0.0014433550869750375	0.00616129667244326
ABCA8	1.3689938558228916	8.556897596125633e-12	2.108979105613586e-10
FAM214A	1.3688166832619264	2.1485008036970543e-12	5.7620450240176613e-11
RASGEF1A	1.3678532595740485	1.2279823659410908e-05	9.46581524367764e-05
CTB-30L5.1	1.3663193146758843	0.0013025998989140873	0.005644487133176398
MAP4K3-DT	1.3639500358261032	9.408540304110228e-07	9.439563668422343e-06
LOC105372295	1.3634198473960153	0.0005779467895273316	0.002802648369382757
IDNK	1.3634151363287934	1.5956335012720254e-10	3.21722007756474e-09
MST1R	1.3622196143509469	0.004232951703829433	0.015364792892869171
LOC107986163	1.3615324513111389	0.01835468110081517	0.05175494325562627
CCN1	1.3612118618098097	2.0047752157073464e-28	2.7958261029052037e-26
NAGPA-AS1	1.3610927493425244	0.18675937918616306	0.31751688101725034
BTG2-DT	1.3606112775620636	0.2371027700387845	0.3780766895282572
KSR2	1.3601372333213273	5.392239563125414e-11	1.1842405392244594e-09
LOC100128966	1.3597646706509046	0.07892651251216523	0.16631014692660356
TMEM88	1.3591462562030523	0.1866218584604461	0.31736933814287777
CSMD3	1.3591404587845093	2.1871485975980316e-11	5.097762086462821e-10
VXN	1.3578330872877085	2.4504469589297258e-21	1.8811114613618791e-19
AATK	1.3567722912130773	8.893397046243639e-07	8.966593487166526e-06
NPBWR1	1.3566008814334698	5.7288303821724524e-05	0.0003708780520141431
E2F5	1.355956781479992	7.540050539356926e-11	1.617727509950489e-09
UBR5-DT	1.3550563219735279	3.594291093578612e-06	3.1842488857087383e-05
APOBEC3H	1.3544571518714912	0.08863878609333196	0.1820085994198663
ARL14EP-DT	1.3516464113161333	1.1439237315284535e-05	8.895708014464996e-05
PCDHGC5	1.3502355604545686	0.015337377451332504	0.04465396862352982
NLRP1	1.3499414611785023	0.2514062820731108	0.3937192710549793
PRR36	1.3491574079920567	0.05202655374027574	0.12045716337071315
ACAD11	1.3488721272362885	2.651549947330181e-05	0.00018874388927507687
ZBTB10	1.3487064253578935	6.252785418587467e-08	7.939329588775513e-07
CLIP4	1.3487002514697282	2.231942061877769e-12	5.938243307714543e-11
LINC02660	1.3479102564826781	0.4270338100047181	0.5738245391383457
TMEM156	1.3477790133793923	1.607620138835361e-10	3.237487728448829e-09
MORN3	1.3471774059196209	0.0008716189157082633	0.003995218448199887
LOC105379078	1.3469581642016948	0.11467138467704803	0.22116233981449795
CSTF3-DT	1.3461070996560929	0.019800199340329228	0.05508448401143865
SAT1	1.3447437230520976	4.850969447921486e-36	1.2116563240442694e-33
A2M	1.3445449618341772	1.458957982393288e-10	2.973893037192652e-09
LINC00239	1.3444854781522515	1.989348260407681e-06	1.8661290996593358e-05
LOC105373181	1.3438974192881372	0.20153541999963345	0.3360262283245856
CFAP70	1.3432119865022163	0.003887594736116076	0.014320690712943543
TTC16	1.3419541741414889	0.3443977833937949	0.4935064843651221
NR4A3	1.3415828883350018	0.07886222654866143	0.1661956128059248
CYP51A1-AS1	1.3409871221280691	0.2183407195476276	0.3562726152134894
VMAC	1.3402377898630513	1.444963180170965e-06	1.3905381725222022e-05
UCA1	1.340115322723152	5.502348616791975e-17	2.6234132222795926e-15
FLNB-AS1	1.3396415006983935	0.3409240786967379	0.4900755205077454
VPS13C-DT	1.3394921437049585	0.42556972481285693	0.5725643535568117
WNT8B	1.3387361359647654	0.1420671347067402	0.2589748284542653
FAM13B-AS1	1.3386909009415615	0.04420163783310591	0.10565839296343772
PPFIA4	1.3383833186248646	1.6864768917722696e-17	8.552482055699678e-16
LOC105379123	1.3381865889770073	0.2286187856482086	0.3686582557162045
LOC107984763	1.337932422831097	0.3551902098163058	0.5040369847601015
MIR9-1HG	1.3377909381633788	0.19472206058687674	0.32744424908577274
PNRC1	1.3370367848788498	1.0365671513534346e-15	4.30445441138951e-14
PRKG1	1.3361818554032758	0.4108425556694589	0.5583895207608539
LOC102724946	1.3356890366353602	0.3147012405293638	0.4632789278332177
MID1	1.3350221924963073	0.0017221938985272991	0.007185468684082362
MID2	1.3343833917913526	0.08334604388470836	0.17328811584179332
LOC105370546	1.33397651586913	2.1579532158862925e-07	2.4888592052279198e-06
LOC105376373	1.3324590794850537	0.0013497432573820408	0.005820137441970743
LOC107987116	1.3309283845000512	0.04224296714941176	0.10195212795578394
TNFAIP3	1.3307001813283428	4.2661614286451096e-12	1.098372484744245e-10
ICA1	1.3303322171346748	0.012022972079848657	0.036536124524472004
DHDDS-AS1	1.3295877585359996	0.5248117594904319	0.659264734654885
LINC02535	1.3293992962296268	0.06081011169652448	0.13586878761566584
TWF2-DT	1.327986656382811	0.0012817701274228466	0.005570091685905307
C7	1.3274137447171834	5.421883199080454e-35	1.2429481552960464e-32
CD72	1.3263138362273592	0.09006230078679367	0.1842759021478166
LOC101927245	1.3254179775223862	0.0034648654893505906	0.013033158904086793
CA14	1.325036486152512	0.052187123611206025	0.12076210088959248
LIPE-AS1	1.3241852726882004	0.007997936299115752	0.02610600038340201
GEMIN7-AS1	1.3229891019933977	0.10501559247344848	0.2070471601515572
UFL1-AS1	1.3225069147858133	0.02143230230111823	0.058827223062032724
CEBPD	1.322167422495883	3.1830608796499016e-07	3.5300545938330732e-06
SKAP1	1.3218081477491854	0.0010098178353263516	0.00454681030013514
LOC105375001	1.3214351182773345	0.01648887908892958	0.04734752772018471
CD24	1.319925122236853	0.002386715993479857	0.009505400321486291
TMC6	1.3196305624993063	6.429977982971746e-06	5.358848682521522e-05
USH1C	1.3193877008479657	0.08197642041513183	0.17129172126947573
FHIP1A-DT	1.3192770279578168	2.5688445823488707e-05	0.00018355941112556943
LTBP1	1.318818281272507	3.4285238154225874e-05	0.00023660348887050302
PLAU	1.3178944577150282	2.95155726543668e-36	7.483986490467097e-34
DARS1-AS1	1.3173346336118112	0.001132136709801834	0.005014904139368367
LOC105371030	1.3146929727088617	0.12720752784635392	0.2387370167667077
LOC100996664	1.3145691538138489	0.03656762881191231	0.09083557490980444
LIPC-AS1	1.3145213541904983	0.34815803982948385	0.4974439079538223
LOC105369846	1.314270568842974	1.0286332418893743e-07	1.2501218084980889e-06
NNT-AS1	1.3141377539398644	0.00021838985292162928	0.0012006419805004815
FAM157A	1.3122954846063666	0.02731188448800574	0.07181953259411437
GCA	1.3121786090677074	0.0004510648490390616	0.0022675188491044444
LOC105371024	1.3119307448898516	0.10935558671533607	0.2133341516537495
GAL3ST1	1.3107026817793899	0.1960524469442914	0.3289820214191033
RAPGEF4	1.3106949566408268	3.7684800137878806e-05	0.00025678140484829067
LOC102723814	1.3093378537556921	0.016388462980094703	0.047116071482755865
APOLD1	1.3080648781514874	8.372822372891583e-21	6.065765472309118e-19
KLF9	1.307936506043382	5.5786777945325216e-15	2.1561009905658606e-13
SNAP25-AS1	1.3064880049553451	2.983692230445091e-07	3.3354769189377828e-06
TWSG1-DT	1.305714321601945	0.014583325724876712	0.04283116111018108
NKAIN1	1.3046103119422732	0.0001879741829317341	0.0010468379205865461
LOC105372250	1.3046058771266127	0.16075497134301833	0.2844100270034265
RAB3IP	1.304295409552212	0.0004006332833298186	0.002045956056308976
ADAM28	1.3034032452862216	0.2624871917916117	0.40538235092586017
BBS12	1.302651684489756	5.146054397706238e-08	6.663771901718457e-07
TSHZ3	1.301994395477148	0.24691668994589666	0.3888717114854677
LINC01144	1.301476580340807	1.5988594532869527e-05	0.00012025578854272876
PIK3C2A	1.3009709167205779	3.4298947810299386e-08	4.599302016068592e-07
N4BP3	1.3008315033369389	8.591749340898405e-08	1.0619122985224136e-06
ANKRD34A	1.3007748586492194	4.997349029160326e-09	7.786837616666487e-08
RSPH3	1.2995271381433644	8.337048571664511e-18	4.3195203667741665e-16
RNF125	1.2995037360182085	4.9870874131621485e-08	6.489806209896466e-07
SOWAHA	1.2993728354447986	0.2270301968365991	0.36694517520383296
PSMD6-AS2	1.298661724346926	0.0038059218195583134	0.0140922939032444
LOC100128398	1.2983061166984529	0.00010559115183355586	0.0006322246604417021
LOC107987174	1.29734269324423	0.2141294947983818	0.3514707819025201
C12orf56	1.2972218288622408	3.84019788398376e-10	7.148577484812927e-09
TAGAP-AS1	1.2964571396570834	0.0028399190841050786	0.011039731909988035
SFN	1.2964516531481944	9.14670045866866e-09	1.3558018793252434e-07
LOC101927241	1.296357037049111	0.298289618697734	0.4457430814275005
TMEM151B	1.2952847491956363	0.1221583685563781	0.23178234668832054
DLL1	1.2946438493680037	0.0002933999616009204	0.0015592405072694198
PNCK	1.2942324404034928	0.0007583739867118173	0.0035440906639548344
PTCH1	1.2924227014475946	1.5920131911498428e-09	2.6965931937138277e-08
UVRAG-DT	1.291800919975714	0.22623850299394785	0.3662409354935377
LOC105371480	1.2909978437306924	7.778511544943637e-09	1.1695722435276885e-07
GBE1	1.2905077944391443	1.0234428414624855e-23	9.787037686785542e-22
SLC5A2	1.2900636471630842	0.3958790819963108	0.5431248103958239
NFKB2	1.289657014458438	4.661818842497068e-15	1.8185440169973998e-13
RFX3	1.2888213093763392	2.708644975844605e-09	4.392361789802274e-08
RAB9B	1.2884579769979077	0.12875020516311286	0.24094850249779526
LMBR1L	1.2860716619369192	9.267131236647487e-07	9.314440915633376e-06
RAC2	1.2850593157042625	1.5662767012080092e-18	8.708186244091707e-17
CCDC110	1.2844704141024963	0.021342741117221824	0.058658363047578786
DLGAP2	1.2844161371643252	0.3949333187030318	0.5424943846749763
LOC105375785	1.283887266259191	3.219677734045276e-05	0.00022375958006332094
JAM2	1.2832225506440311	6.409268515043482e-13	1.849294975849184e-11
LOC105371993	1.2830757318449897	0.0654950603336966	0.14423737790293625
IL15	1.2822716561085783	0.2849364998509108	0.4312963390923473
ZNF573	1.282147125606704	0.0015132451662837585	0.006424190222668365
LOC105377094	1.2818890764293844	0.0438830496362871	0.10504691289483307
HCAR2	1.2818505497854358	0.1986826314067778	0.3322960060556093
HAVCR2	1.2811063963671805	0.3366323143646435	0.4857816034490248
LIPE	1.2808255402360118	0.3225518536056365	0.4711036193131722
LOC107985946	1.2801102972358351	0.3868296175214157	0.5346984099463856
PNMA3	1.2795078624007172	0.285899700868168	0.4323632291730338
CES4A	1.2781172391065347	1.9063269154190323e-07	2.212370383463073e-06
IFNLR1	1.2779493603902832	1.9908627829989195e-08	2.7950577746213856e-07
LOC339593	1.2778244472256899	0.08877221328133793	0.18212614800333335
LOC100130691	1.277573919731074	0.00013790490364596684	0.000799113075663177
ALPK1	1.277159995947324	4.836127782147631e-13	1.4223655260850722e-11
CALML6	1.2767211569693808	6.743603236122052e-05	0.00042672497591022044
LOC112268044	1.2765941960468823	0.06330858670060739	0.14045727143506095
LOC105375216	1.2761966824048323	0.23192957008699805	0.3726169888719906
SPRY4-AS1	1.2748614331850348	5.053319723229613e-08	6.565784593808043e-07
MOCOS	1.274628043713105	0.053657496832171636	0.1233628533433703
LOC100289580	1.2736024237546633	0.4348187764097194	0.5806952536283341
LOC105369816	1.2697880125960994	0.2306475075732133	0.37114288838824266
GASK1B	1.2697819010436793	5.304316112449571e-10	9.606897201498224e-09
RAD51-AS1	1.2685413293575651	0.0004929492925564779	0.002450700932689193
VEGFA	1.2664623242521256	6.2961728630676816e-30	1.0034900272708346e-27
LOC107985400	1.2661859501566641	0.09634839821723128	0.19367975183656969
ZNF558	1.2651564211177664	1.6044998806565752e-18	8.867206651467709e-17
ASS1	1.2637638339717905	5.284473608786315e-20	3.5516331663871065e-18
RCAN1	1.2627039455850473	9.967015263724656e-26	1.1346802750913751e-23
ASGR1	1.2622011635415198	0.001832501991486275	0.007549709706431022
LOC107986862	1.2614675147206855	0.007832171354325616	0.025675100414229025
PHGDH	1.2614554633691104	1.450671209532674e-14	5.232108338691661e-13
LOC101926935	1.2602932563351723	0.0004201610050032225	0.0021294350147573983
DNAJC28	1.2601751170391051	0.0031757624624068727	0.01212833975544934
LOC112268050	1.2601614040285718	0.0008144959139042438	0.003763276951735925
LOC107985981	1.2601501011216896	0.015180748374867891	0.04429813845743926
NOVA2	1.2591927756488286	8.246122712839512e-12	2.0383879409064882e-10
LOC105369844	1.2576850285448231	1.829156562251228e-19	1.1464769688866774e-17
ATP8A1	1.257433157644123	0.02206777695186076	0.06023556471854344
LOC102723961	1.2568863030913666	0.0007421060877003621	0.003474858807405025
LOC105369313	1.2563612729225218	0.12623372907203234	0.2374953857246163
ANXA9	1.255033526577814	2.829337142358305e-06	2.555259421336548e-05
LOC105376431	1.2549145209813315	0.14296814126310978	0.26034514080937343
LOC105372990	1.2546491977500775	0.5105309180556067	0.6477712810096509
DRC3	1.2543181614911836	0.008238344564871809	0.026736045983292763
DHRS1	1.2538746632246671	2.6702191636983253e-08	3.647846343223794e-07
ADD3-AS1	1.2531909410831878	0.15992552606557134	0.2830023980868496
LOC105372952	1.2523120585009224	0.09527892068974182	0.1924172097437397
ZNF415	1.251269404156739	0.5182146056054371	0.6540465137098379
TAS2R10	1.2508751081888905	0.5183763827164978	0.6540967347805271
OSCP1	1.250070502950813	6.539362358527477e-15	2.5042615347816323e-13
TGFA	1.2499118151835813	0.5186896472036815	0.6543740102490471
LOC100507053	1.2495367713013763	0.07562251455377964	0.16090950628413872
FLJ32255	1.2494313402829238	3.0908558672741e-05	0.0002164245729658245
LOC283387	1.2493025032625655	0.4978100313414429	0.6372305506864628
LOC105371932	1.2492640379115765	0.0011560944273662644	0.005103466167759018
LINC00355	1.2492251959424336	0.003828053894241021	0.014157454567983091
EPS8L1	1.2484556942950369	0.2279719835266586	0.3677570025369801
ZNF624	1.2471623209341318	8.395107505043465e-06	6.764185079292365e-05
KPNA7	1.2460266378144544	0.09960493826313528	0.19858096757607446
LOC107987243	1.2448509880239125	0.5052531665364242	0.6434374660974856
LOC101929643	1.2443936123089023	0.00015751361041019946	0.0008950730968470928
LOC105369435	1.2443901947175635	0.5055200797575509	0.6434837460764035
LOC105372385	1.243665696500757	0.4998220020391714	0.6389520437037303
LINC02240	1.2435462311605463	0.16384381321836794	0.28824029364481285
C5orf34-AS1	1.243311168130094	0.025044423925094463	0.06682372997233034
LINC00592	1.2422426621509677	0.4492184037107614	0.5938597034599566
LOC105376725	1.2419412661457785	0.5212837868136249	0.6564910895589251
GPR87	1.2416954102934936	6.648412182842462e-20	4.415126106343993e-18
MAPT-IT1	1.2416628719002536	0.5063167520790502	0.6443506346800689
DDIT3	1.241279671715774	1.9355037033395056e-10	3.810665232398427e-09
EVA1A-AS	1.2412402768793551	0.43462086214402096	0.5806162790756119
PRKN	1.2411711710766598	0.05391919405729401	0.1238284221969007
NTN3	1.240729715015167	0.5219342761903555	0.6567433084813217
LOC105374759	1.240303186996816	0.20476891017902768	0.33970676979927283
BBX	1.2399558505575126	1.7327475729200716e-09	2.920194424251501e-08
LINC00537	1.2397634462389868	0.4551805932230846	0.5989029976875793
LOC107986707	1.2394711938008054	0.5712550502310603	0.6990899043773389
LOC118567325	1.2393010385933694	0.00039640474006727113	0.0020268015677463087
LOC100134868	1.2392017947392615	0.5011932985980321	0.6397764951974116
LOC105371277	1.2390901572521889	0.44150503768065935	0.5868615413491528
PIGY-DT	1.2381490497011558	0.522698134382134	0.6571522258947496
S1PR1	1.2380204686694325	0.4266058244183477	0.5735718222576563
LOC112267993	1.2379856323559937	0.5160103412156305	0.6523708589743579
AGTPBP1	1.2379120703388562	5.758367451031547e-10	1.0384297337609154e-08
LOC107984129	1.2376081825084413	0.030941771412828438	0.07944316425186926
ANGPT2	1.2368105108109593	0.44233739459620297	0.5876412081104594
PATL2	1.236589122130067	0.0060420467455205105	0.020694566575171044
PCDHGA9	1.236304359042827	0.4719853045997597	0.6144437240355486
ANKRD35	1.236224294452965	0.5022588476259786	0.6406774708152538
ARL5B	1.2360673715229489	2.2899330367926252e-05	0.00016596807869521254
GPNMB	1.2355037095835284	7.427957097585104e-05	0.00046487233368768406
SLC9B1	1.2353723329591224	0.2057508562426816	0.3409463683286635
SSTR3	1.2352944527680252	0.5087794607078695	0.6465154621278876
TTC9	1.23522261344604	0.19476908331880846	0.32745564669717586
LINC00461	1.2350345651705634	0.1089375420891536	0.21287224121830886
CECR2	1.234042693467647	1.0742199493194287e-10	2.2359540860523187e-09
DNAI4	1.2336962719123044	7.758334939592893e-05	0.00048266072570292586
LOC101930071	1.2324891930647768	0.006995945666652843	0.023392038108178886
PLEKHH1	1.232311443147043	2.3856243123311095e-23	2.2303588193777163e-21
GLDC	1.2318133344760651	1.9347321609372573e-15	7.877796280604625e-14
LOC105373914	1.2313625688671024	1.2088937076529137e-06	1.1844751872114465e-05
FANK1	1.23065698642332	0.01701150264093719	0.048589775848452615
NINJ2-AS1	1.2303259570119776	2.1025459843263888e-08	2.932175587308509e-07
CPS1	1.2294070661462246	7.466253776481046e-25	7.760730245304987e-23
LOC107986742	1.229324356637434	0.007346330111475476	0.024412397620242682
PDK3	1.2291918918901752	3.551938206498135e-18	1.8990953957107443e-16
HMOX1	1.2289098029461265	3.7368995667986474e-19	2.2495328867041504e-17
ZNF697	1.2284612223326767	1.669853568259626e-10	3.3427032852661306e-09
SLC27A1	1.228353728093142	2.0948566730195792e-08	2.923888775895134e-07
NBEAL1	1.2262818287125885	6.624024784969608e-06	5.4932138144928834e-05
DENND3-AS1	1.225906772810789	0.0001551350159057084	0.0008836570766446665
LOC105379395	1.2254741440641026	0.002916112605134861	0.011293946875013169
SP2-DT	1.2252014607833572	4.171960340644144e-05	0.0002811830700792579
LOC105371630	1.2242406075747247	0.00018582107317526334	0.0010355363501791648
PLB1	1.2238766125539835	6.58191880259478e-05	0.0004180615542970384
PRC1-AS1	1.2232078354397584	0.2624824587339875	0.40538235092586017
DYNC2LI1	1.223170841284587	1.4302301957413961e-11	3.4095302458308063e-10
PCDHGA7	1.2228285595303272	0.19953861111085275	0.3333944345986542
LOC105373893	1.2226363017905428	0.03694541541965304	0.09162441124005538
UBA6-DT	1.2213828930390858	1.3506249960825958e-10	2.7733385655757355e-09
POU5F1B	1.2204133105766743	8.628502615106883e-07	8.746092747656793e-06
CTSS	1.220380548540572	0.10500531688814056	0.2070471601515572
LOC105372790	1.2200061295054692	0.3186429474002543	0.4671114445612589
CKMT1B	1.2196832286333348	0.00021175618263536447	0.0011660874354731245
LOC107985054	1.219679828153195	0.0024052203376949827	0.009565437821132495
CAPN5	1.218462532570593	9.062998633373552e-11	1.9101924701449167e-09
PIPOX	1.2183935974947548	0.22933543583389004	0.3696002040331424
CDK18	1.2177669444245312	3.120745958790889e-07	3.4664703571654875e-06
METTL27	1.2176671598053603	7.552253335241856e-09	1.1375963957270244e-07
SLC35D2	1.2172211084316935	1.5862416585701626e-19	1.0055209907640786e-17
TMEM9B-AS1	1.2148825120402151	0.0010835640662870797	0.004835585239817141
GRAMD2B	1.2147818645518893	1.9853805210267168e-13	6.280783179467315e-12
SEL1L3	1.2142144843485698	9.010618100876486e-21	6.471789438547981e-19
INHBC	1.2135968043262306	0.29561847158308746	0.4430287466428548
PKD2L2-DT	1.212864072385156	0.00013937330723464857	0.0008059475800179142
LHB	1.2124066292014235	0.30561488829753825	0.453772083724541
LOC105376033	1.2116131161316828	0.0959174134350042	0.1932552268040928
POPDC3	1.2098185768123384	0.007948071880795153	0.025980222789457292
RALGAPA2	1.2090686474636865	1.4260649289878318e-20	1.0112371435004815e-18
LINC00260	1.208974524435858	0.04529759892161905	0.10761716609217697
TMEM64	1.2086207236435755	3.648614489907781e-08	4.873069711780265e-07
LOC112268263	1.2077591497850957	0.3574965300569377	0.5058735245987694
RPAP3-DT	1.2069793731344016	0.0017809434663739719	0.007379076234159055
ABCA10	1.2067238356833014	4.2951917867902285e-13	1.2722130009191945e-11
BACH1	1.20652206723432	1.295781018328033e-06	1.2614579189666486e-05
PPP2R5B	1.2058335150124049	1.0071984204150596e-11	2.4678573302556404e-10
KDM6B	1.2052685818155149	3.184555979985896e-14	1.0943232920957694e-12
LOC112268287	1.2044770465384695	0.450463964995796	0.5950125491703355
LINC00518	1.2044705682758914	1.3882252756309122e-10	2.840091685535857e-09
SLC44A3	1.2037705833719752	0.052294446273307885	0.1209268423910194
MCTP1	1.2034303686120478	3.496910952030701e-14	1.1991968193080692e-12
KLF3-AS1	1.2018173316066876	0.1045045194993112	0.20621190116978808
NKX1-2	1.2016781757867665	0.0017703079414396609	0.007349062676660011
TBX6	1.201376745382173	0.2085742424379625	0.3444117177380207
KCNH5	1.201337602637106	0.025287573127125398	0.06734365631483824
LRP2BP	1.2007826055769681	0.014132731655000409	0.04176430588847463
SLC25A18	1.1997051694207048	0.4892260108127418	0.6300270747382418
SH2D3C	1.1992493775476238	0.02348722671226638	0.0633097118804348
INO80C	1.1990200250395795	4.554605594677347e-20	3.1238247797920256e-18
MYO7B	1.1963252069190575	0.5431144748549879	0.6755627127024099
LOC101928236	1.195719669437605	0.0030177983729256608	0.011609851901358836
AKAP13	1.19563014212006	2.8988821356771476e-21	2.2151960064181305e-19
CATIP-AS1	1.1949559883406664	0.12843261689740576	0.2405237067791053
LOC107985959	1.1945257433349576	0.3579421335723561	0.5063534746689247
RGL3	1.1944384194557836	2.2897399818375786e-08	3.164227794884549e-07
FOXO1	1.194206822523644	0.0176886064454251	0.050155680932597264
ZNF765-ZNF761	1.1941935696191128	0.10717852256929893	0.210076431857252
NOL4L	1.1940336347197604	1.9058810890414937e-13	6.052166987686793e-12
LOC107987150	1.1922479663952574	0.042241132911095686	0.10195212795578394
QPCT	1.1920672814763849	2.1803168093015667e-12	5.828690383971519e-11
TTC6	1.1911845011164923	0.0014766545407185222	0.006291194943718043
FAS	1.190927380419687	2.1412085323292962e-10	4.171492990515807e-09
GAB1	1.1900553217935887	0.0003264472289590365	0.001710959717077819
BAIAP2L2	1.1886908312059723	0.4088487747728744	0.5563119990413383
LINC01869	1.1877603872211404	0.4251573891608904	0.572309509301335
LOC105379516	1.1869212804017073	0.4203111019167455	0.5679375285084163
CAPS2	1.1861092477973179	0.00030475078890183563	0.0016134148852490413
KLK5	1.1856897298499418	0.09583759492961216	0.19311765817544368
OPTN	1.185686208068056	1.4971621606677904e-27	1.942248740990347e-25
LOC105372098	1.1855167359800396	0.20871124343950556	0.34450702537319483
TYRP1	1.1854911086734103	0.0018009159780861968	0.007436054501177523
LOC105376627	1.1852877996963476	0.0001324148460100842	0.0007705015465851039
LINC00449	1.1844079557692382	0.2974927854282771	0.4449894319040237
ABHD4	1.1838102753759716	3.807607539449974e-14	1.3030738685622765e-12
RRAGD	1.1837542291237773	6.557353612044592e-14	2.1903655229055136e-12
ZNF383	1.1837179658901869	7.044925937079635e-07	7.264130348553769e-06
BLACAT1	1.1836683137103408	3.042334523990726e-13	9.341920781465103e-12
CDIPTOSP	1.182851198867903	0.4103825637992572	0.5579002603721015
H2BC3	1.1825831992185258	0.5213495671729546	0.6564910895589251
USP54	1.1820174323159565	2.3412958149508798e-29	3.5619623148366336e-27
GLI1	1.1814949549034297	0.003346084431011577	0.012657487105103695
LOC100652768	1.1801148324262525	0.014688136981241356	0.04309971590659188
EPO	1.1793131340506957	0.4509095281882747	0.5953898496315904
ADAMTS10	1.1789691264806308	1.7844170542470287e-05	0.00013266201422844966
ZMAT3	1.1789223168277685	1.4554425837432728e-08	2.0835613035879954e-07
LOC105374101	1.1786668794962925	0.005858057243480754	0.020163428212597784
MICB	1.1784271451962738	0.5523380709791255	0.6834795635785023
PPP1R3B	1.1780077013289445	3.217607133269579e-11	7.316121654248153e-10
GOLGA7B	1.1777206359298993	0.003964512881238592	0.01457195762519829
IL1RAPL1	1.1776881425434718	3.961360911166675e-11	8.910399845211601e-10
CCDC71L	1.1776633687674276	5.7984601309257e-22	4.7335234288312966e-20
IRAK1BP1	1.1770944831541252	5.9291881976525425e-06	4.968701276300216e-05
RSPH14	1.1766211277840108	0.10693930995597872	0.20976563156736452
LOC105377940	1.176097569474132	0.0013907262903132445	0.005964812638398318
HEATR6-DT	1.1760160073950439	0.12378190536285386	0.23398736995903746
RNF43	1.175862959162825	0.1535233162948601	0.2744592135663373
SELENBP1	1.174367405965434	0.0027686531399221943	0.010806549821362544
LOC107984197	1.1743563362775342	0.0005273153340746408	0.00259471394170512
LOC105379080	1.174293703012981	0.11212973337937507	0.21728706439368248
XAF1	1.1742726215312909	0.18387356052893356	0.31387178635035395
SPAG8	1.1741131342272257	0.19141300538023984	0.3229455232420923
DNAH14	1.1736873658272895	6.970785606999815e-07	7.19655133455533e-06
LOC107984429	1.172700009495904	0.00030758606017995064	0.0016242972073310176
FAM13A	1.172208764034432	2.4708085532098516e-22	2.0778382481390382e-20
RAP2C-AS1	1.171843581937835	0.005511691431768553	0.019128609728462614
LINC02777	1.1706558755821503	0.10985551457408403	0.21404672306853206
LINC02321	1.1704347047393302	0.030930819825437925	0.0794275822003298
CCDC191	1.17029755082037	4.568595798347177e-06	3.947106385407331e-05
LOC105374003	1.1702052056620114	0.01844343164332935	0.05197892026795498
PCDH18	1.169655697555099	7.746274663611821e-14	2.5568817849219694e-12
LOC107984495	1.169235074720552	0.05451488935446422	0.12497351689684368
FOS	1.1676269318096224	2.5414245762852974e-06	2.326626930204292e-05
BCL6	1.1670316390286293	5.25901941370842e-17	2.521767618579095e-15
LOC105377035	1.1641529838873428	0.4090920315082439	0.5565074904316747
ELOVL7	1.1632332743896845	0.006399115644170176	0.021726354291983743
TRANK1	1.1631116138665345	1.6132058304111405e-09	2.7297269536835628e-08
CFAP69	1.16299804270782	0.0024482730263521565	0.009711270228965
HK2	1.1624465288254366	5.0276945719387366e-23	4.499383350876725e-21
DUSP6	1.1616010653950697	6.204939592114049e-13	1.796533980519526e-11
LOC105372253	1.1606550420927513	0.41917526808155503	0.5668146502379463
CTBS	1.1599711949635958	0.00014190383482035718	0.0008183186339485452
ZNF581	1.159783848726864	1.3702213540981053e-15	5.634067410523784e-14
LOC105376177	1.1593632076807074	4.637079173580661e-05	0.00030892324828770844
RAB11FIP4	1.1592660481924222	1.7549405757785203e-10	3.487996500671442e-09
JAK3	1.1589619298565284	0.004320207805238765	0.015618638500901002
LOC644285	1.1589001344929666	0.13680486670784828	0.25175164332041355
OLIG1	1.1588587724145554	0.445075886217841	0.5902952096889815
ZNF205-AS1	1.158721731602109	0.3019933379500456	0.4498716851160773
HMGCL	1.158680105271332	2.4057072427547094e-11	5.567156395113973e-10
PPP1R42	1.1573161569959711	0.3951581103129302	0.5426517387662746
ZNF470	1.1572745002748903	4.355148866513829e-10	8.017977588680851e-09
SERPINB5	1.1571253629715876	0.00014553640690921312	0.0008360974149075461
FAM166B	1.1570626417627172	0.15278412849150375	0.27340059776575226
MARCHF9	1.1561206235762755	2.8923641412786854e-05	0.00020389096000125856
ROPN1L	1.156023221806222	0.013409182999937059	0.03998622193584225
NCR3LG1	1.1553402219404914	2.2149292275924123e-13	6.94135592205225e-12
RCCD1-AS1	1.154430199139741	0.35331369549356195	0.5021831742895159
ACRBP	1.153981572800074	0.11741232436391147	0.2250996962114857
LOC105371785	1.1538577779958736	0.11528941128881537	0.2220216683450317
CPEB4	1.153268568624948	7.201039580117056e-05	0.0004520232459612113
ADAMTSL4-AS1	1.1522793439212118	0.3531087633477375	0.5021051197743552
PLEKHH2	1.151168930894148	2.2019361712889594e-06	2.041518106732451e-05
TUBA1A	1.150942112274168	2.4485693105233367e-24	2.439095679262383e-22
LOC101928505	1.1504811193420144	0.032080046826538706	0.08177668378093746
MAILR	1.1496267949636858	0.020529859767007063	0.056816140764157974
ANO5	1.1496018916911643	0.4004167343186747	0.5478680442174001
SMIM30	1.1487749548585755	1.4822478965151838e-14	5.334498612512174e-13
LINC01278	1.1487526495610756	1.5314680759377825e-14	5.499810783437509e-13
LOC105369669	1.1486895103775974	0.03366169343536723	0.08501787498353011
PORCN-DT	1.147846195919113	0.008342682865846416	0.026999574117180385
C14orf28	1.1464012701705988	0.0007825505780093699	0.003638784085297807
PLAG1	1.1461450900907966	0.031145686220431505	0.07980754232107201
DLGAP1-AS2	1.145866237999111	1.7977466491883217e-10	3.5646078405410618e-09
ENKUR	1.1454760628642648	0.010136849811725164	0.031714373078934495
LOC105374085	1.1449522678593496	0.008264239090888387	0.026807916492734483
GNG11	1.143796196403272	5.576083953731112e-05	0.00036211006971552254
ARRDC3	1.1432565070917022	8.603975493824657e-07	8.72651696297913e-06
FAM131B	1.143176804491316	0.06743107557503668	0.14737613291736176
LONRF1	1.143154257769584	1.3700443137707075e-08	1.9680421966483086e-07
NME5	1.141978466340428	0.00196122263263832	0.008016868773131972
ARHGAP42	1.141093180449677	0.24655638759482576	0.3884828410036997
NOXRED1	1.140809421626751	0.025913633489424496	0.06870479347996182
ANKRD1	1.1401119699185525	0.07518547676059695	0.1602227115228053
LOC105372165	1.1399987694744975	0.006827044483710791	0.02292347300058188
ROBO3	1.1397492529257014	1.2394499284870142e-08	1.7974172056525286e-07
TP63	1.1394423142525325	6.052519747294293e-12	1.5208546241887384e-10
LOC105373148	1.1392279394744225	0.0008359702630493656	0.0038486829029246586
UCP2	1.1391954010319898	2.304388376744577e-09	3.795663335120128e-08
MICOS10-NBL1	1.13902157421046	0.2423337671837204	0.3838576047155288
CDC42EP5	1.138372697784614	0.0002916727106977269	0.0015520326911053928
SOX2-OT	1.137389927423097	4.7658299845761625e-06	4.1047948940752476e-05
NEPRO-AS1	1.1370488904930378	0.3313341026882065	0.4804502390163015
CSE1L-DT	1.1368824873944965	0.2356784543691315	0.3766309142348563
SNX10	1.1366728138723678	9.609267278110154e-06	7.621378573420541e-05
LOC105378302	1.1363179153568344	0.3907374008513753	0.5382771158419299
LOC728485	1.1359800209756614	0.00804959309264231	0.0262490141086066
TM4SF1-AS1	1.1358100817856922	0.00062794661243339	0.003008498871764324
LOC105374690	1.1356567083611664	0.05518480283202394	0.126163616857093
ANK3	1.1355807856957838	1.0445751127392814e-12	2.9038147029388487e-11
P3H2-AS1	1.1354440559505476	0.4013965568071674	0.5488031095622591
SLC4A9	1.1341230997455314	0.21961757793200906	0.3578675916934929
LOC105371501	1.1339078406052672	0.4613852263030986	0.6051161255628804
TMEM272	1.1338930626803387	0.3282153713952523	0.4767127443412209
LOC101928304	1.1335733059693378	4.0470060687798135e-14	1.376557856931508e-12
LOC105369626	1.1333022167738327	0.4788920789725613	0.6202986796908524
BCAT1	1.1332078066626998	0.06294037771766378	0.13973298237000575
HSD17B3	1.1329907912263153	0.10308785342349387	0.2040512866638598
MED14OS	1.132893379721282	0.14494479311622785	0.26282924615885506
LOC105378662	1.1327175433504388	0.03928566247548774	0.09627259650421546
STPG1	1.1320700984066276	1.2789057948641396e-09	2.2041697710660533e-08
NR6A1	1.131273511851231	1.7087521241800672e-05	0.00012754668509435072
SRPX2	1.1310214708622213	0.2570348441584259	0.3997656242556931
SVIP	1.1308585745860211	0.23754267141268506	0.3785356295445157
GALR3	1.1304458465681502	0.4274285933248355	0.5741706140063512
ARHGEF6	1.1296954474455192	0.015663558011392516	0.04540901973234301
LOC105369501	1.129109771326675	0.4909434502658365	0.6316551580071326
CRYAB	1.1286307959186506	0.0013260870324125654	0.005729942289549261
NDRG4	1.1286302011344072	4.395135701472451e-15	1.7185185972930248e-13
EOLA1-DT	1.128079926423904	0.008469224454566052	0.02732982476806072
LGI2	1.1278287763218462	0.3831380230428028	0.530999156573193
AKNAD1	1.12764135843881	7.560883574459618e-06	6.169253369994233e-05
UGDH-AS1	1.1272680656474658	0.0008842357142754897	0.0040497221342091745
CT62	1.1268383412038416	0.12449394379069002	0.23517396425524295
LOC101927510	1.1261999939875809	0.0868476925739734	0.17899127202857482
ZSWIM8	1.1261764960245964	4.687489088845949e-12	1.1976355710204114e-10
NOD2	1.1260510082680029	0.09973508030165494	0.1987457214632288
RPGRIP1	1.1255196111102108	0.361428767954149	0.5096486713610283
COPB2-DT	1.125359156210045	0.006993989087514453	0.023390169340438523
LBHD1	1.124863363650349	3.541188860666989e-10	6.65115550878362e-09
MARCHF4	1.1242108303205158	0.0003204778869978169	0.0016838924454971634
LOC105378593	1.1241646244859391	0.09127014860662283	0.1861101421873807
CCDC122	1.1236232588291826	0.00515225486969359	0.018098863401411047
LOC105370767	1.1233307737818958	1.550913324895839e-08	2.2088965525218612e-07
VWA5A	1.1219659430687643	0.0013253543946459784	0.005728255628719123
AMN1	1.1217958701716526	3.105072243343198e-07	3.455012233533805e-06
MVD	1.120470169295872	3.689013369737537e-07	4.040290493622885e-06
PRTN3	1.1200659857799509	0.004766659676475559	0.016936316281490126
LINC01569	1.1198165289951956	5.183658824474506e-08	6.693559446572596e-07
UNC13A	1.1195347907620177	0.002408231363082052	0.009572862674864164
ADRB2	1.1193162804543857	0.18747470624952345	0.3182904746967408
H2BC5	1.1181286239212225	1.290648327887763e-07	1.5372953570962074e-06
TBC1D32	1.1178593210967478	3.915932894644702e-06	3.443675091533321e-05
TEX45	1.1177812325716725	0.0731624192015287	0.15683251764530434
DNAAF4	1.1175150829994729	0.2524377515270492	0.3946698217306772
USP53	1.1175066050765954	0.0849609389966299	0.17601155163513266
ULBP1	1.1168834609742062	1.1872770236508035e-05	9.181645559517652e-05
LOC101927759	1.1163226957731285	0.14743266513230086	0.2659572761656845
ING2-DT	1.1148342180744424	0.09852113971999048	0.1970412271898704
LOC105376396	1.114557585376622	0.025346580142754087	0.06746858894369169
FAM151B-DT	1.1128535018304704	0.0008208351567856836	0.00379151983130235
EBLN2	1.1125792613063437	0.00591432642815874	0.020327839962053097
CLCN6	1.1111945672293722	5.676514697326517e-24	5.6210931041277665e-22
SPRED3	1.1110564835807766	2.4641504849716467e-08	3.3884600136401404e-07
GMDS-DT	1.1104505027805327	0.004053500696641249	0.014820916355318181
CASP4	1.107632950126075	6.819167310988077e-07	7.061804761719397e-06
BDH2	1.1075878881866434	6.547689589639627e-13	1.8859825349848385e-11
NEXN-AS1	1.1075813737666895	0.1078859816733495	0.2112347924078569
THAP9	1.106597496870998	0.00020382752896872062	0.0011287404689912439
ARID3B	1.1065783251376442	7.541380445054404e-13	2.1463435671426095e-11
TRAPPC6A	1.105236229778192	2.6403243042039126e-06	2.4040167154979582e-05
FAM184A	1.103355793836828	0.0024545690114778835	0.009731630515774078
CITED2	1.1025995713925876	3.7974003762712083e-26	4.475316570204131e-24
HMGN5	1.102490760189332	0.4543419382210043	0.5982228431257677
LOC643339	1.1023238008140803	0.17804191436419706	0.3063327333448477
PCK2	1.101853151079469	5.96330558083004e-10	1.0719217926443689e-08
ZNF292	1.1013331143821916	0.00027851354184463723	0.0014891131382651767
CCNJL	1.1012919745370653	3.0056480183765693e-14	1.0371034966501422e-12
LMNB1-DT	1.1008630492192462	0.2793364117060154	0.42504954081652735
CD22	1.1006182617356064	5.911159087625001e-05	0.0003812071188108069
WEE2-AS1	1.1003803279565028	0.0014570737418726767	0.006214100170805108
NNT	1.098692864258624	4.049321718942712e-13	1.203648294254108e-11
VPS13C	1.098655552000528	7.550512718673715e-06	6.16379660229291e-05
FAM162A	1.0986546722476596	4.5211109594436035e-28	6.101676766636186e-26
SEMA3D	1.0980185736954395	2.3389987799899757e-05	0.00016901185053165913
PHC1	1.0976273788009698	1.111656106573019e-14	4.134125542999882e-13
SH3PXD2A	1.0973807706846737	6.2064669335765076e-06	5.180310430593659e-05
CNTNAP1	1.0973554069117195	2.6430587416908596e-12	6.998668994018437e-11
LOC105374042	1.0970625813982946	5.327205277189219e-08	6.852481192449007e-07
LOC101926887	1.0967860101996063	0.3752772008395229	0.5231809360254428
LOC100289361	1.0955019210454973	0.005056070787015035	0.017817086675236182
LOC105376326	1.0952102577156	0.13824881312611792	0.2537052062620204
ITPR1-DT	1.0947957086241429	0.2410346183817269	0.3823561950721171
TMEM232	1.0947831591323818	0.32258016116492594	0.4711038482498504
WDR93	1.0947229474796007	0.12794518902550545	0.239718174915118
NHLRC3	1.0943566227022372	1.1953933771086015e-07	1.4330163442630692e-06
LOC100506207	1.0930302397843206	0.02518625903494866	0.0671700470039627
LOC105378589	1.093011196282315	0.27804681040608303	0.4237036397874521
GZMM	1.0924024779760362	0.2654355009100923	0.40884151934932295
SLC1A4	1.0918958497041484	1.2126333820171304e-13	3.948136118298964e-12
PCDHGB2	1.089926939049592	0.006576104351859901	0.022219080623536332
CRLF2	1.089244156215601	0.4480873864448299	0.5929265764334806
LOC105378305	1.0891976911220962	0.06406549302616582	0.1416722221033726
KTN1-AS1	1.0880060817834296	4.5355002995628795e-07	4.8686079225904286e-06
DEPP1	1.087664843011387	7.341025648617205e-09	1.1107781575914008e-07
DRD2	1.0874930426480038	0.05318087997273161	0.12253642108545552
IFT140	1.0867839147914746	5.433459200325116e-09	8.411557790697577e-08
LOC107985393	1.086758580589041	0.2464415639798152	0.3884454384686696
BBOF1	1.0861778132885502	2.078691299784889e-06	1.942317079949756e-05
LINC-PINT	1.0859085772667112	1.1715191173185822e-16	5.3566591334225345e-15
LOC102724092	1.0857688667248744	0.3705930518595997	0.5188550759533507
VAT1	1.0857190157861474	5.283010231556257e-10	9.578675647355792e-09
LIPC	1.0834647232644854	2.078836480468544e-05	0.00015211774595820328
PTGIS	1.0834243643638304	0.08385821932315894	0.1740934499904559
INPP4B	1.0827639398924715	8.497279467250992e-08	1.0521277618221387e-06
PYROXD2	1.0820187806265062	0.1685725971889485	0.2945664001208158
LOC101928034	1.0814167681857454	1.262929108265055e-05	9.712830251293976e-05
ATP2B1	1.0814037294027008	4.837974180181983e-08	6.330218757259224e-07
ANG	1.0806733101208827	0.0007542254904430397	0.0035276589107222658
NLRP12	1.0797433635570532	0.08620753101591751	0.1779113369776026
ARHGAP31	1.079322123967952	4.157541296351905e-08	5.508824512624635e-07
CDC42BPG	1.078266285386701	0.007948535445594342	0.025980222789457292
SYT5	1.077608917256933	0.0030037005586719553	0.011568913429085193
RIBC1	1.0774761779075477	0.006233384348070474	0.021236906975765347
ARID5B	1.0765271827638696	0.00023920159035741075	0.0013030523218023494
LOC105372485	1.0761653116353784	0.0058501177719359355	0.020144387019207385
ERICH6-AS1	1.0758856201263447	0.010150327338463636	0.031744669783066524
DRC1	1.073861647879105	0.022679421535984564	0.061513795689578876
MIR210HG	1.073745442999934	1.433992894717505e-07	1.69118189521476e-06
KLHL28	1.0733001366489243	0.0005334520179438382	0.002619518638582785
LYSMD1	1.0731794193033972	1.748929040421364e-05	0.00013042926689595157
ACVR2B-AS1	1.0728917887332332	0.0013507946303086384	0.005823170566258389
EPB41L4A-AS1	1.072619741834678	3.5096444682945474e-11	7.926302318071422e-10
ANKRD36C	1.0725677373274782	2.5352475065685785e-06	2.322242311024913e-05
GRAMD1B	1.072430920523487	2.287281172062729e-18	1.2509036083160059e-16
AKAP17A	1.0719186988147305	0.013723217172105357	0.04076287528845991
PJVK	1.071832625831335	0.006298109161208071	0.021435602361768776
PAM	1.0716075644304814	1.5740845446553794e-19	1.0016085496124629e-17
PEX1	1.0713071045824134	9.787974657890252e-09	1.4444599285696067e-07
LOC105376632	1.0712627327341966	0.01922532181062452	0.053774989219589064
TES	1.0710589499193748	0.0040372998580153144	0.01477706944901275
LOC100130111	1.0699011264657852	0.02063518623692637	0.0570262164871178
LINC01058	1.0694462844826371	0.2344167364121285	0.37547512288064416
LOC100134368	1.0690086076708654	0.058682343209776174	0.1322090756079166
ZC3H6	1.06778384136183	0.000127369837693775	0.0007459036225326327
LOC107986381	1.067622617155257	1.5334682446830464e-25	1.7108394049847187e-23
PCDHA4	1.0675083182071334	0.002992908016416371	0.011548608636091298
RASGRF1	1.067434214170278	0.042301943374825006	0.10205031315809376
YPEL3	1.0670157572477894	1.6880110844466714e-05	0.0001262237064263407
COG5	1.066726339790441	1.889350033714205e-12	5.091509309856235e-11
C4orf3	1.0667063371205279	6.084114581850864e-15	2.340635805224695e-13
ARHGAP29-AS1	1.065197721220032	4.145181359440668e-09	6.544302834928262e-08
TMEM67	1.0641675231990215	8.39350036188583e-07	8.533731990046131e-06
PPM1J	1.0640230917199367	0.004325464440339335	0.015634265099153076
CLMN	1.0633415547941778	2.9170510770445007e-13	8.990211744813945e-12
KLHL41	1.063328138180694	0.14770446444626278	0.2662753649152437
SH3BGRL	1.0631843677069197	0.00010303832642025031	0.000620045448631028
IBTK	1.062702513433087	2.9953534988138237e-07	3.341816053509956e-06
ADAM21	1.062606627708674	0.21695523948630616	0.3545996613735065
EPAS1	1.0610560456220872	2.331056210383732e-11	5.418086900107189e-10
DUSP13	1.0609717974564743	0.2437564814530956	0.38560021902992303
C1orf54	1.060655466358713	0.2591441088183485	0.40211188327075215
UQCRFS1-DT	1.0604306417787424	0.2706428055433467	0.4152569313989096
FAM149B1	1.0603590028093846	5.606963108525573e-16	2.38759612267622e-14
SOX2	1.060268266301039	0.25300470263199515	0.3950327096635549
PPP1R2B	1.0595709648926517	0.059056482670656336	0.13281954542311972
MYL6B	1.0592581642525405	1.2887396108496254e-14	4.697191199552743e-13
CCR10	1.0586114043136408	0.010510480035165708	0.032651361312139984
LOC107985208	1.057239091353856	0.021424847081476208	0.05881640680913786
ZSWIM4	1.0570707367642105	1.678628899057009e-08	2.3847075234056915e-07
CLYBL	1.0570321556420692	1.6037733701635032e-06	1.526686424896827e-05
LOC102725228	1.0567940273137382	0.011839890259088073	0.0360780341379896
CCDC120	1.0565926474820453	0.05181005934921	0.12005557230809047
LINC01833	1.0559563627040192	0.003597998079073739	0.01344329043386895
SYNJ2	1.0556383888580536	1.5303084817540088e-19	9.774699405402038e-18
LOC105376591	1.05563009433176	0.12020857630278875	0.2290697477143213
RPL12	1.0549910956663102	6.146858834729156e-25	6.510612822733697e-23
BRPF3-AS1	1.0544474029025546	0.15006271209661096	0.26971318729854843
DOCK4	1.054392376332408	0.011027773928255621	0.03398707121350972
FBLN5	1.053764832650079	0.00016097251111891746	0.0009113244159590946
GPR176	1.0531201492772668	4.4078803061991755e-08	5.803766870514808e-07
ZNF460-AS1	1.0526308938297362	0.14318937837630544	0.2605778868124697
GPT2	1.0518699611027955	7.369681711778205e-17	3.4546673234344056e-15
PPP1R26-AS1	1.051821251864707	4.746550007356198e-16	2.026365162579234e-14
CCDC102B	1.051077420527053	0.0007856672356904407	0.0036512472061314975
STC1	1.0501479890246603	6.594170420306125e-13	1.8928549225355576e-11
CAMK2B	1.048619799839031	8.64695667245884e-09	1.287427223430593e-07
LOC101927949	1.0485085671194858	0.13403119824977386	0.2479836487241532
EPS15-AS1	1.0474176010038008	6.581288921595338e-05	0.0004180615542970384
TUBE1	1.0464553095614877	2.5661381335416915e-05	0.0001834443471372072
DHRS7	1.0461760385801817	1.368409780388804e-18	7.684677072082764e-17
SH3BGRL2	1.0449311859818775	0.14042266582958346	0.2565753152809345
ZMIZ1-AS1	1.0448400698041118	0.1212939621121138	0.23066527908479825
LOC101929609	1.0438576815015077	0.015299604357252772	0.04456725481612274
LOC105376755	1.0437774479590505	0.003213161525077021	0.01222096775503726
GCH1	1.0437543039429047	8.017996366047883e-08	9.97629510675177e-07
NBEA	1.043751071920502	4.405161461852109e-09	6.91560760451173e-08
SHC2	1.043411546586101	0.035114017306135656	0.08798219488219497
PCLO	1.0422748541040594	0.08366634128265077	0.1738029073194092
PCSK4	1.0422442074832536	0.00012573381227502193	0.000737523781430947
ETV1	1.041118246119971	8.346939796066172e-07	8.496717608708479e-06
LOC107984224	1.041053533220088	0.0921868190211152	0.18749233195141035
SCARA5	1.0399370942921486	0.0881577668356226	0.18119875067479047
PROS1	1.0384805146733491	6.273541540855559e-05	0.00040056359285088817
C2orf15	1.038008612845982	0.0983702477340618	0.19686989904682187
AKAP12	1.0378722572106458	5.671934494033801e-15	2.1870927133100376e-13
PAXBP1-AS1	1.0378422253768826	0.001204181453401351	0.005286457665968419
LENG8-AS1	1.036272125111747	0.00020717166603462995	0.0011446080657278087
GALNT18	1.0362482383758451	3.8344099004762135e-07	4.183106237579494e-06
ZNF277	1.035095524640353	4.1586736941344777e-11	9.304198431997392e-10
LOC102723694	1.034965988522909	0.0004743136445586843	0.002371568222793422
SERTAD2	1.0339753169587271	2.5297947076730767e-09	4.12230909765423e-08
CSRNP1	1.0337664866516203	2.7916852665050587e-06	2.5267091906415445e-05
LOC101929540	1.033531529969991	2.7441038342762522e-05	0.00019442242873248552
SNHG31	1.0334452309013014	0.03179445096246504	0.08123360868043547
ERN1	1.0331135496564474	8.105716985254756e-13	2.283656123707716e-11
ZNF429	1.0330456343692005	4.303354132860871e-05	0.0002891073119768233
SMAD9	1.0321158823882342	6.807123402610819e-06	5.614450968097194e-05
TPD52L1	1.0311575646044266	0.0013158787157323381	0.0056946548507320095
TRIM55	1.0306245609144746	2.695264772555598e-23	2.4647680857222917e-21
ZNF295-AS1	1.029324268961885	0.5572491858058954	0.6875232324138647
MMEL1	1.027524493496721	0.5241666466049388	0.6586838940620321
FHL1	1.0270439405116132	4.0634927197144285e-16	1.748137549213906e-14
ZNF536	1.0266341747109586	0.4867348089696764	0.6278955817140192
ZNF568	1.0266190268273492	0.0007919598833852122	0.003675726254811683
AFF1-AS1	1.0263979370380394	0.011905538179677098	0.03624507575712138
MKLN1-AS	1.0263574397974535	4.9054289988038535e-08	6.408458571036885e-07
LOC105369602	1.0261144591552045	0.5446838381164082	0.6768389969534234
LOC105372261	1.0260297897384572	0.5485950374105968	0.6803570439503733
TNC	1.025999093447975	3.7562946814009306e-05	0.0002560553624979412
VEPH1	1.0258209716038804	2.0687142768253564e-08	2.8946432627652457e-07
FAM189A1	1.0251479434034994	0.5183916936596433	0.6540967347805271
CSRP1-AS1	1.0248858501207692	5.347531487340291e-10	9.674696155744841e-09
LMNTD2-AS1	1.024723535600511	0.5081391767639607	0.6459742572405074
AANAT	1.024570594771974	0.510378024771876	0.6476966895091639
RIMOC1	1.0244314194940898	0.0003774279519457912	0.0019422683812462536
LOC107986334	1.0229311699212689	0.5260673578157045	0.6601977677574664
LOC105375670	1.0223061482642648	0.1887615809097686	0.32002077363235515
FEZ1	1.0220908341426942	2.9982351627631413e-06	2.6961561229898528e-05
NIM1K	1.0217270609573634	0.2900179188569301	0.43689349825103296
SPNS3	1.0214695676962118	0.6103564775984232	0.7311534984280676
LOC105372859	1.0213721750008926	0.2856636758766902	0.4321625036879779
LINC02863	1.021284187710186	0.4050226210828173	0.5526788620206252
CYP1B1-AS1	1.0210052093453317	0.6268467401422453	0.7443109624728734
LOC101927252	1.020745429229017	0.2781057135140583	0.4237548134077907
LOC105371967	1.020312352574203	4.451384486049815e-06	3.855792928263129e-05
LOC112268458	1.0202706373862531	0.007990991391133219	0.026088420002070702
FMO4	1.0202448294309383	0.0004694228086536668	0.002350625584326485
MAL2	1.0200476055842371	0.3481636837678365	0.4974439079538223
HCST	1.0198951290120002	0.2902669994903944	0.43711133235595695
DNAAF1	1.0198291209660937	0.19403733747975016	0.3265501651974677
LOC107983995	1.0195038631111215	0.4006292064634958	0.5480243395591468
LINC00106	1.019454289078013	0.3766038543293842	0.5245497713027253
LOC105378561	1.0192466408125993	0.27241713132111306	0.4173670871243089
EXD1	1.0192234518675451	0.42178328471462667	0.569099675054364
RAG1	1.019182969776594	0.18537954364736967	0.31585488321510197
GNGT1	1.0188399088058648	0.1353293903744904	0.2496403602201385
TMPRSS13	1.018535123736463	0.5106882922595155	0.6478539857791135
LOC105370203	1.0183038738284114	0.04499654403300553	0.10708080878664793
DICER1-AS1	1.0182532632629318	0.0009314133904696896	0.004242570247553146
FOSL2-AS1	1.0182285285756938	0.38032438526483203	0.5282370808703597
PADI2	1.0181330370376882	0.3854348488225787	0.5332990653200376
FIG4	1.0181297347594354	1.7367728878088854e-13	5.5361703385679435e-12
LOC84214	1.0175791276822022	0.0688730068649434	0.14982318599828776
TM4SF19-AS1	1.0175532034002228	0.004213876208013937	0.015314436759391797
LOC105374839	1.017537629283433	0.4950379681314732	0.6347717357008025
MAPK6-DT	1.0174793197433516	0.2057746640038511	0.3409463683286635
LINC02707	1.0169456230610718	0.023834403507184576	0.06409589308898182
HDHD5-AS1	1.0167083648262196	0.12120444992542855	0.2305212489489768
LOC107985541	1.0164053730011375	0.4473806461355829	0.5922255270589291
[truncated: 14,736 more rows]

## Sheet: PATU 8988T-shOFD1 RNA seq
Gene_name	shOFD1 VS sh-Ctr_log2FoldChange	P-value	Padj
A2M-AS1	-0.187851	0.660252	0.801549
A4GALT	-0.257162	0.00671022	0.0265943
AAAS	-0.2474	0.00174889	0.00869994
AACS	0.107507	0.118814	0.257876
AADAT	0.108382	0.514102	0.695491
AAGAB	0.270718	7.97763E-06	7.92989E-05
AAK1	-0.197576	0.0136874	0.0481568
AAMDC	-0.42344	6.7422E-05	0.000522576
AAMP	0.131518	0.0350531	0.102487
AANAT	0.758363	0.421775	0.618064
AAR2	0.312919	1.26791E-06	1.53457E-05
AARS1	0.104269	0.0103653	0.0380312
AARS2	-0.192081	0.0325773	0.0966784
AASDH	-0.130644	0.133272	0.280846
AASDHPPT	0.265191	5.57456E-05	0.000443031
AASS	0.222396	0.000664392	0.0037962
AATF	0.0132624	0.815047	0.901086
AATK	0.050396	0.920093	0.958947
ABALON	0.400867	0.00918546	0.0345495
ABAT	0.0778379	0.844557	0.919995
ABCA1	-0.830187	0.423432	0.619447
ABCA10	0.200079	0.335259	0.533446
ABCA13	0.593409	0.146378	0.301244
ABCA2	-0.708263	2.38363E-28	3.0223E-26
ABCA3	-0.233595	9.36442E-07	1.17391E-05
ABCA5	0.201135	0.188877	0.362389
ABCA7	-0.543405	2.44619E-12	7.34741E-11
ABCB10	0.122695	0.0513652	0.138435
ABCB4	1.52298	0.165694	0.330342
ABCB6	-0.856242	6.71698E-28	8.26438E-26
ABCB7	0.0302246	0.640752	0.787779
ABCB8	-0.0216723	0.811794	0.899256
ABCB9	-0.421739	0.000225053	0.00148339
ABCC1	-0.395429	1.14939E-15	5.07751E-14
ABCC10	0.176735	0.0345672	0.101227
ABCC11	-0.557473	0.23257	0.419116
ABCC2	-0.249045	0.362248	0.560824
ABCC3	-0.47611	4.93113E-10	1.122E-08
ABCC4	0.027755	0.573272	0.740784
ABCC5	0.0427369	0.403764	0.601377
ABCC6	-0.574811	0.0566564	0.148879
ABCC8	0.00459263	0.988901	0.995108
ABCD1	-0.38365	0.00901166	0.0340113
ABCD2	0.163714	0.682329	0.816968
ABCD3	0.227627	0.00333811	0.0149935
ABCD4	-0.0624587	0.391192	0.588879
ABCE1	-0.0250283	0.675014	0.812168
ABCF1	0.216199	1.09175E-05	0.000103919
ABCF1-DT	-0.134527	0.901597	0.94896
ABCF2	0.396108	6.25226E-06	6.42636E-05
ABCF3	0.209421	0.00201416	0.0097851
ABCG1	0.255817	0.660021	0.801385
ABCG2	0.454647	0.448519	0.642046
ABCG4	0.199047	0.812658	0.89989
ABHD1	0.0190509	0.977713	0.991563
ABHD10	0.223415	8.29805E-05	0.000626503
ABHD11	-0.0837476	0.57497	0.742229
ABHD12	0.0689879	0.370694	0.568691
ABHD12B	-1.98786	0.259779	0.451163
ABHD13	0.207172	0.0359031	0.104531
ABHD14A	-0.0240143	0.859598	0.928105
ABHD14B	-0.273523	3.92909E-05	0.000322283
ABHD15	-0.119166	0.330772	0.528891
ABHD16A	0.144014	0.128877	0.273607
ABHD16B	-0.0993488	0.796836	0.890796
ABHD17A	-0.00250645	0.974217	0.989648
ABHD17B	-0.193181	0.0304882	0.0918738
ABHD17C	-0.0410731	0.78883	0.885541
ABHD18	0.242735	0.00650461	0.025959
ABHD2	0.104158	0.0383449	0.110078
ABHD3	0.0320212	0.611127	0.768128
ABHD4	-0.0753362	0.274555	0.46773
ABHD5	0.344582	8.22127E-05	0.000621837
ABHD6	-0.00924192	0.935798	0.967824
ABHD8	0.0274381	0.730018	0.849727
ABI1	0.0316078	0.569945	0.739015
ABI2	-0.256171	9.04911E-06	8.87283E-05
ABI3BP	-0.410822	0.440104	0.634285
ABITRAM	0.133522	0.172653	0.34063
ABL1	-0.166902	0.000110741	0.000804638
ABL2	0.0674201	0.246542	0.435784
ABLIM1	0.0609363	0.26581	0.457857
ABLIM2	-0.0382935	0.951634	0.97722
ABLIM3	-2.11598	2.18132E-16	1.04114E-14
ABR	-0.126287	0.013821	0.0485068
ABRACL	0.0531532	0.531507	0.708442
ABRAXAS1	-0.248893	0.0500889	0.135656
ABRAXAS2	0.158793	0.037917	0.10917
ABT1	-0.0251032	0.744085	0.857328
ABTB1	-0.182112	0.0400231	0.113911
ABTB2	0.302139	0.0534657	0.142592
ACAA1	-0.0274291	0.71791	0.841531
ACAA2	-0.084416	0.110265	0.244201
ACACA	0.148538	0.000209117	0.00139664
ACACB	-0.520948	0.000236026	0.00154285
ACAD10	-0.129092	0.16761	0.333293
ACAD11	-0.293345	0.210636	0.390519
ACAD8	0.254923	0.000662066	0.00378777
ACAD9	-0.165944	0.00827264	0.0317096
ACADL	-0.11796	0.875273	0.936712
ACADM	-0.599866	5.4426E-15	2.23214E-13
ACADS	-0.299766	0.0124067	0.0443173
ACADSB	-0.0585287	0.488859	0.674929
ACADVL	-0.185213	0.0025008	0.0117772
ACAP1	-1.226	0.000515637	0.00304253
ACAP2	-0.0670101	0.320981	0.518619
ACAP3	0.0269954	0.822056	0.904981
ACAT1	0.18842	0.000123698	0.000888682
ACAT2	0.170813	7.51396E-05	0.000573825
ACBD3	-0.152093	0.0205077	0.0667516
ACBD3-AS1	0.105233	0.781225	0.880037
ACBD4	-0.437066	0.000124984	0.000895208
ACBD5	-0.0751949	0.165366	0.329966
ACBD6	0.112384	0.0663202	0.167311
ACBD7	0.157375	0.0679978	0.170482
ACCS	-0.149664	0.0736527	0.180625
ACD	-0.100444	0.242802	0.43184
ACE	-0.607848	0.687496	0.820293
ACER2	-0.094808	0.705939	0.834016
ACER3	0.0772487	0.259759	0.451163
ACHE	-0.144781	0.80513	0.895248
ACIN1	0.0778038	0.0637339	0.16234
ACKR2	-0.0554412	0.946752	0.974286
ACKR3	-1.7384	0.00321176	0.014548
ACKR4	0.685184	0.613652	0.769962
ACLY	-0.043691	0.26319	0.454926
ACO1	0.0757296	0.100186	0.227211
ACO2	0.182361	0.00203439	0.0098718
ACOT1	0.010765	0.880258	0.938538
ACOT11	-1.22102	0.00056561	0.00330919
ACOT13	-0.148995	0.0684869	0.171398
ACOT2	0.0730587	0.311038	0.507649
ACOT4	-0.422944	0.656608	0.79928
ACOT7	0.0898563	0.187232	0.360381
ACOT8	0.178577	0.0975989	0.222589
ACOT9	0.201404	9.89667E-06	9.5461E-05
ACOX1	0.0366424	0.628616	0.780112
ACOX3	-0.0906687	0.337351	0.535698
ACOXL	0.496591	0.731646	0.850608
ACP1	0.187614	0.00090908	0.00497883
ACP2	0.06408	0.440416	0.634383
ACP6	-0.0610019	0.419197	0.615638
ACP7	-0.885251	1.75373E-08	3.10218E-07
ACRBP	-1.56784	0.258134	0.44934
ACSBG1	1.01742	0.048659	0.132736
ACSF2	-0.484184	1.1807E-08	2.15006E-07
ACSF3	0.136611	0.0771557	0.187007
ACSL1	0.101877	0.0449501	0.124645
ACSL3	-0.0837513	0.0945981	0.217597
ACSL4	-0.0976134	0.185858	0.358799
ACSL5	-1.21064	0.433686	0.628745
ACSM3	0.723046	0.431393	0.6267
ACSM4	0.552703	0.527032	0.705059
ACSS1	0.0689068	0.871625	0.935057
ACSS2	-0.397195	5.56338E-15	2.27046E-13
ACTA2	-0.116712	0.392087	0.590034
ACTA2-AS1	-0.542014	0.497689	0.682177
ACTB	-0.0524963	0.288273	0.482877
ACTC1	0.0171003	0.985689	0.994008
ACTG1	-0.0600337	0.225283	0.410097
ACTL6A	0.178865	0.000186165	0.00126626
ACTN1	0.0787219	0.0539929	0.143652
ACTN1-DT	-0.0618566	0.951091	0.97705
ACTN4	0.0167415	0.692586	0.824531
ACTR10	0.0988495	0.098319	0.223893
ACTR1A	0.275253	3.29389E-09	6.53663E-08
ACTR1B	0.175674	0.00245925	0.0116244
ACTR2	0.0143062	0.788084	0.885003
ACTR3	0.0820822	0.096602	0.221064
ACTR3B	0.10347	0.32543	0.522974
ACTR3C	1.047	0.480815	0.669097
ACTR5	0.0277099	0.767706	0.871257
ACTR6	0.0607856	0.503269	0.686258
ACTR8	0.323734	2.0383E-07	2.93636E-06
ACTRT3	0.462025	1.37467E-05	0.000127418
ACVR1	0.0513273	0.573218	0.740784
ACVR1B	-0.0553757	0.409146	0.606778
ACVR1C	0.210845	0.570843	0.739718
ACVR2A	0.316984	0.0419834	0.118094
ACVR2B	-0.495512	1.59228E-06	1.8959E-05
ACVR2B-AS1	-0.620804	0.099122	0.225475
ACVRL1	-3.21686	0.070883	0.175649
ACY1	-0.340072	0.664042	0.804086
ACY3	0.649967	0.243483	0.432493
ACYP1	0.164412	0.208876	0.388166
ACYP2	0.299276	0.054791	0.14531
ADA	-0.288316	0.000468133	0.00279903
ADAL	0.269806	0.0555017	0.146475
ADAM10	-0.366986	5.25961E-12	1.52731E-10
ADAM11	-0.521932	0.0267068	0.0828849
ADAM12	1.43555	0.346436	0.545741
ADAM15	-0.136976	0.0129076	0.0458208
ADAM17	-0.487819	7.42137E-16	3.3497E-14
ADAM19	0.62605	2.42739E-05	0.000211094
ADAM21	-0.313296	0.503434	0.68637
ADAM22	-0.362336	0.000809285	0.00451061
ADAM23	-0.276772	0.0246632	0.0776157
ADAM32	-0.75405	0.338028	0.536261
ADAM8	-0.782931	0.190384	0.364233
ADAM9	-0.199298	3.81058E-06	4.12069E-05
ADAMTS1	0.139676	0.909525	0.953142
ADAMTS10	-0.14665	0.361101	0.559922
ADAMTS12	0.381035	0.440439	0.634383
ADAMTS13	-1.02368	4.93092E-06	5.17715E-05
ADAMTS15	-0.0846262	0.86905	0.933634
ADAMTS16	-0.109429	0.510365	0.692352
ADAMTS17	-0.372281	0.438858	0.633258
ADAMTS6	0.0948264	0.673876	0.811327
ADAMTS7	-0.413634	0.365763	0.564098
ADAMTS9	-0.26345	0.728275	0.848412
ADAMTSL1	0.961588	0.202538	0.380173
ADAMTSL4	-0.0664925	0.14947	0.306203
ADAMTSL4-AS1	-0.843696	0.491858	0.67737
ADAMTSL4-AS2	0.0299734	0.90358	0.950023
ADAMTSL5	0.00946943	0.927314	0.963059
ADAP1	-0.834429	0.00569689	0.0232953
ADAP2	-0.275466	0.660587	0.801721
ADAR	0.0660508	0.103089	0.232272
ADARB1	-0.00858374	0.876844	0.937146
ADAT1	0.202336	0.00932986	0.0349344
ADAT2	0.0742262	0.438931	0.633308
ADAT3	0.0813983	0.645947	0.791296
ADCK1	0.403803	0.000271357	0.00174013
ADCK2	-0.0251575	0.719821	0.843057
ADCK5	-0.304662	0.0221984	0.071226
ADCY10	-1.70791	0.2378	0.425814
ADCY3	-0.220114	0.000260095	0.00167383
ADCY5	-0.751844	0.519029	0.698855
ADCY6	0.0897911	0.164383	0.32837
ADCY6-DT	-1.40903	0.354807	0.553521
ADCY7	-0.988949	1.4878E-36	2.9774E-34
ADCY9	-0.0276497	0.70792	0.834769
ADD1	0.00531156	0.904079	0.950263
ADD3	-0.326051	1.22162E-06	1.48414E-05
ADD3-AS1	-0.360716	0.525121	0.703333
ADGRA2	-0.764959	1.23777E-05	0.000116089
ADGRA3	0.227906	3.51414E-05	0.000292728
ADGRB1	-1.13976	0.0590216	0.153479
ADGRB2	-0.345715	0.0832644	0.198027
ADGRB3	0.433368	0.735163	0.852738
ADGRE1	-1.66933	0.193217	0.367959
ADGRE2	0.266098	0.85323	0.925075
ADGRE5	-0.248462	3.2308E-06	3.55624E-05
ADGRF3	0.1348	0.818434	0.902969
ADGRG1	-1.43211	5.73449E-49	1.94388E-46
ADGRG2	1.23972	0.439801	0.633986
ADGRG6	0.0917582	0.101732	0.229962
ADGRL1	-0.697749	1.24285E-16	6.12572E-15
ADGRL1-AS1	0.427031	0.0678895	0.170288
ADGRL2	-0.0887882	0.243431	0.432449
ADGRV1	0.0388217	0.910708	0.953775
ADH5	-0.108489	0.00899424	0.0339764
ADHFE1	0.14847	0.328204	0.526028
ADI1	0.385284	6.38383E-17	3.23279E-15
ADIPOR1	0.226822	1.27996E-05	0.000119439
ADIPOR2	0.109496	0.0224504	0.0718224
ADIRF-AS1	0.0243669	0.975119	0.990132
ADK	0.147322	0.00263648	0.0123219
ADM	0.659353	8.79541E-40	2.05763E-37
ADM-DT	0.136859	0.657547	0.799726
ADM2	0.839527	0.233003	0.419623
ADM5	-0.0808341	0.82607	0.907655
ADNP	0.0846817	0.0987011	0.224671
ADNP-AS1	-0.564236	0.226162	0.411271
ADNP2	0.108976	0.0867891	0.204246
ADO	0.178108	0.00658393	0.0261938
ADORA2A	-1.14214	0.429161	0.624637
ADORA2A-AS1	-0.211831	0.876333	0.937054
ADORA2B	-0.388629	3.10171E-06	3.41867E-05
ADPGK	-0.00909485	0.879346	0.938042
ADPGK-AS1	-0.197097	0.897313	0.94703
ADPRH	-0.306331	0.643459	0.789412
ADPRHL1	-0.609875	1.89204E-07	2.74951E-06
ADPRM	0.0608314	0.798859	0.891857
ADPRS	-0.010529	0.886871	0.941936
ADRA1B	-0.261959	0.0027653	0.0128408
ADRA2C	-0.621567	0.00148005	0.00756652
ADRB1	0.164445	0.365764	0.564098
ADRB2	0.159989	0.0215837	0.0695451
ADRM1	-0.0674346	0.275183	0.468511
ADSL	0.130106	0.0369921	0.107008
ADSS1	-0.0748453	0.814535	0.900939
ADSS2	0.335296	3.90011E-08	6.53033E-07
ADTRP	-0.468392	0.00742236	0.0289199
AEBP2	-0.0255778	0.71496	0.839791
AEN	0.476379	3.91338E-10	9.06573E-09
AFAP1	0.137046	0.0036342	0.0160372
AFAP1-AS1	0.602072	0.0148716	0.0513518
AFAP1L1	-0.483546	4.77004E-05	0.000384241
AFAP1L2	-0.825542	1.22082E-09	2.61648E-08
AFDN	0.0817483	0.0979331	0.223168
AFDN-DT	-1.98843	0.000574554	0.0033509
AFF1	0.300776	2.11506E-08	3.69025E-07
AFF1-AS1	0.101725	0.619014	0.773185
AFF4	-0.162916	0.00868508	0.0330112
AFG1L	-0.133766	0.37334	0.571305
AFG3L2	0.154391	0.000119503	0.000861521
AFMID	-0.0232356	0.77479	0.875742
AFTPH	-0.338847	0.000133139	0.000943446
AGA	-0.0339205	0.707371	0.834231
AGA-DT	0.112323	0.814855	0.901054
AGAP1	0.0143374	0.791785	0.887573
AGAP2	-1.00675	7.76004E-05	0.000591258
AGAP2-AS1	-0.91899	1.53291E-15	6.61343E-14
AGAP3	0.128685	0.0639326	0.162647
AGAP4	0.0777189	0.548753	0.721964
AGAP5	-0.00327539	0.987977	0.994968
AGAP6	0.105232	0.86743	0.932679
AGAP9	0.0550366	0.76978	0.872768
AGBL2	-0.710052	0.572584	0.740704
AGBL3	-0.0945431	0.736437	0.852836
AGBL5	0.0017197	0.981789	0.992487
AGER	0.133565	0.464117	0.655401
AGFG1	0.180411	0.00151931	0.00774578
AGFG2	0.177588	0.0282071	0.0864908
AGGF1	-0.0813991	0.19365	0.368571
AGK	0.228598	0.00359806	0.0159116
AGL	-0.0524237	0.493674	0.678914
AGO1	-0.0729539	0.224065	0.408441
AGO2	0.146376	0.00770493	0.0298458
AGO3	0.0947216	0.299877	0.495826
AGO4	-0.154014	0.0392371	0.112058
AGPAT1	-0.0334442	0.595963	0.757277
AGPAT2	-0.426228	1.05019E-07	1.60622E-06
AGPAT3	-0.0737242	0.179704	0.350298
AGPAT4	-0.0946549	0.179978	0.35075
AGPAT4-IT1	-0.55043	0.203781	0.381559
AGPAT5	-0.126359	0.0151573	0.0520132
AGPS	0.107666	0.0644857	0.163803
AGRN	-0.264343	2.21047E-09	4.51056E-08
AGTPBP1	-0.480729	2.21738E-15	9.44377E-14
AGTRAP	-0.336883	0.000172166	0.00118413
AHCTF1	-0.0645021	0.251432	0.441609
AHCY	0.14863	0.00643853	0.0257381
AHCYL1	-0.340045	1.52349E-12	4.68613E-11
AHCYL2	0.165097	0.0526111	0.141083
AHDC1	-0.285754	2.37842E-05	0.000207269
AHI1	0.0806277	0.273852	0.466962
AHI1-DT	-0.433255	0.652895	0.797015
AHNAK	-0.406131	1.23487E-19	7.74009E-18
AHNAK2	-0.903928	6.76734E-85	1.12406E-81
AHR	-0.00126789	0.990116	0.995517
AHSA1	0.192632	0.00131178	0.00678775
AIDA	-0.0690899	0.317134	0.514614
AIF1L	-0.219688	0.0333742	0.0984804
AIFM1	0.195643	0.00148596	0.00759439
AIFM2	-0.0930369	0.106554	0.23802
AIG1	-0.0634618	0.351175	0.550496
AIMP1	0.0935928	0.1786	0.348923
AIMP2	0.281997	1.88293E-06	2.20561E-05
AIP	0.00376302	0.962231	0.983004
AJM1	-0.826246	7.55631E-09	1.42463E-07
AJUBA	0.305773	1.02412E-08	1.87963E-07
AJUBA-DT	-0.782486	0.0970675	0.221651
AK1	-0.121418	0.0729888	0.179502
AK2	-0.211819	1.08472E-06	1.33857E-05
AK3	0.258866	5.23052E-05	0.000418291
AK4	-0.419197	1.32364E-14	5.14888E-13
AK5	-0.0618	0.952691	0.977676
AK6	-0.0291207	0.759035	0.865841
AK7	-0.823819	0.00177597	0.00881091
AK8	-0.332743	0.462982	0.654312
AK9	-0.208662	0.309769	0.506424
AKAP1	-0.125685	0.0530475	0.141887
AKAP10	-0.0644118	0.335528	0.533664
AKAP11	-0.0707415	0.363855	0.562408
AKAP12	-0.387507	4.58279E-17	2.36398E-15
AKAP13	-0.139687	0.0111911	0.0405949
AKAP17A	-0.244339	0.777801	0.877609
AKAP5	0.0571105	0.776726	0.876991
AKAP6	-0.877453	0.00446205	0.0190135
AKAP7	-0.0707241	0.705357	0.833462
AKAP8	0.176832	0.00966526	0.0358829
AKAP8L	0.267224	1.24503E-05	0.000116704
AKAP9	-0.270785	0.000784119	0.0043971
AKIP1	0.0863685	0.240635	0.42915
AKIRIN1	0.406254	5.74177E-12	1.65287E-10
AKIRIN2	0.09855	0.100605	0.227911
AKNA	-0.168962	0.306944	0.502962
AKNAD1	-0.226607	0.418633	0.615138
AKR1A1	-0.265318	4.76862E-05	0.000384241
AKR1B1	0.0607136	0.264656	0.456625
AKR1C1	0.0610382	0.903088	0.949866
AKR1C3	-0.426423	0.00629109	0.0252736
AKR1E2	-0.262739	0.0290456	0.0885388
AKR7A2	-0.284726	0.000146406	0.00102608
AKR7A3	-0.770817	0.0586375	0.152755
AKT1	0.0866886	0.0790283	0.190517
AKT1S1	0.198991	0.00252017	0.0118416
AKT2	0.107331	0.0391184	0.111757
AKT3	-0.0218515	0.666485	0.805875
AKTIP	0.099647	0.297886	0.493555
ALAD	-0.269797	7.40806E-05	0.000566519
ALAS1	-0.202792	2.58895E-05	0.000223971
ALCAM	-0.0778465	0.139067	0.28957
ALDH16A1	-0.161194	0.0443121	0.123122
ALDH18A1	-0.0806756	0.0612999	0.157761
ALDH1A3	-0.552715	2.78671E-07	3.9127E-06
ALDH1A3-AS1	-0.0345535	0.933153	0.966471
ALDH1B1	-0.0015168	0.981381	0.992487
ALDH1L2	0.131053	0.609803	0.767149
ALDH2	-0.0792491	0.363836	0.562408
ALDH3A2	-0.183843	0.000278372	0.00177905
ALDH3B1	-0.211995	0.0095434	0.0355417
ALDH4A1	-0.130281	0.126841	0.270383
ALDH5A1	-0.0037314	0.965878	0.985005
ALDH6A1	-0.285359	0.00321855	0.0145668
ALDH7A1	-0.125334	0.00904364	0.0341087
ALDH9A1	0.327817	5.84307E-11	1.47498E-09
ALDOA	-0.398468	1.96307E-05	0.000175116
ALDOC	-0.955004	1.57231E-93	2.90178E-90
ALG1	0.160061	0.010918	0.0397259
ALG10	0.00628605	0.945743	0.973705
ALG10B	-0.0540806	0.69946	0.829267
ALG11	0.382535	0.00244802	0.0115845
ALG12	-0.103835	0.250324	0.440359
ALG13	-0.00592436	0.941902	0.97158
ALG14	0.651189	6.0391E-05	0.0004745
ALG2	0.277716	8.50757E-05	0.000639705
ALG3	0.110369	0.103807	0.233455
ALG5	0.114369	0.094591	0.217597
ALG6	-0.0406395	0.706995	0.834231
ALG8	0.149807	0.0143524	0.049927
ALG9	0.129641	0.0592731	0.15388
ALKAL1	-0.417326	0.520442	0.699679
ALKBH1	0.178863	0.0616307	0.158367
ALKBH2	-0.221723	0.0278164	0.0855929
ALKBH3	0.0280948	0.737014	0.853206
ALKBH4	0.113396	0.307663	0.503663
ALKBH5	-0.119367	0.0176322	0.0588214
ALKBH6	-0.129923	0.159812	0.321401
ALKBH7	0.0238228	0.795188	0.88972
ALKBH8	0.245325	0.00437171	0.0187495
ALMS1	-0.252327	0.00263861	0.0123284
ALMS1-IT1	-0.230135	0.639622	0.787205
ALOX12	-0.532501	0.532334	0.708954
ALOX12-AS1	-0.0684388	0.839582	0.916915
ALOX12B	-1.64095	0.000207917	0.00138974
ALOX5	-1.43612	0.0691708	0.172667
ALOXE3	-0.144262	0.542478	0.71723
ALPK1	-0.274491	0.00679417	0.0268629
ALPK2	0.636913	0.000134332	0.00095135
ALPK3	-0.563808	0.476193	0.665611
ALPL	-0.887453	0.379122	0.576537
ALS2	0.0614951	0.313203	0.51013
ALS2CL	0.137391	0.0754201	0.183657
ALX3	0.896066	0.407901	0.605472
ALYREF	0.146607	0.00526678	0.0218103
AMACR	-0.319622	0.162413	0.325453
AMBRA1	0.0541208	0.378914	0.576504
AMD1	0.250265	6.38065E-06	6.54214E-05
AMDHD1	0.00826274	0.980295	0.992424
AMDHD2	-0.323334	2.08832E-06	2.40714E-05
AMER1	-0.00521831	0.968661	0.986599
AMFR	-0.0363735	0.43579	0.630529
AMH	0.413229	0.482102	0.66999
AMIGO1	-0.800449	0.173256	0.341496
AMIGO2	0.0272839	0.845466	0.920585
AMIGO3	0.168037	0.341913	0.540786
AMMECR1	0.00822967	0.927329	0.963059
AMMECR1L	0.195718	0.00544241	0.0224147
AMN	0.225819	0.695258	0.82666
AMN1	-0.0325056	0.675766	0.812417
AMOT	-0.228933	0.330999	0.529102
AMOTL1	0.0524212	0.347047	0.546239
AMOTL2	0.354549	1.82434E-18	1.07075E-16
AMPD2	0.102277	0.0865004	0.203797
AMPD3	-0.838922	2.0562E-07	2.95957E-06
AMT	-0.538881	0.0364788	0.105873
AMY2B	0.239585	0.659578	0.801126
AMZ1	0.530674	0.0338112	0.0996105
AMZ2	-0.286315	7.62649E-05	0.000581883
ANAPC1	0.0110917	0.853046	0.925047
ANAPC10	0.316402	0.0173979	0.0582181
ANAPC11	0.0791209	0.24499	0.434336
ANAPC13	0.567102	4.07974E-14	1.47314E-12
ANAPC15	-0.0226661	0.801589	0.893104
ANAPC16	0.275991	1.31082E-07	1.96327E-06
ANAPC2	0.135378	0.080612	0.193494
ANAPC4	0.0620083	0.427563	0.623124
ANAPC5	0.112104	0.0173025	0.0579818
ANAPC7	0.326553	6.32586E-10	1.40848E-08
ANG	-0.488154	0.0395937	0.112843
ANGEL1	0.0338601	0.616027	0.771543
ANGEL2	0.0628004	0.412744	0.609664
ANGPT2	-1.15317	0.229752	0.415661
ANGPTL4	-3.56676	0.0330495	0.0978088
ANGPTL6	-1.05287	0.000966095	0.00524578
ANK1	-0.0773482	0.551748	0.724249
ANK2	0.00544113	0.971508	0.988469
ANK3	0.322456	0.294601	0.49007
ANKAR	0.184997	0.480968	0.669118
ANKDD1A	-0.263795	0.410762	0.607926
ANKEF1	0.207587	0.145244	0.299377
ANKFY1	0.211471	4.35355E-05	0.000354647
ANKH	-0.147414	0.0104642	0.0383264
ANKHD1	0.226131	0.365447	0.563819
ANKHD1-EIF4EBP3	-0.568491	0.690485	0.822855
ANKIB1	-0.199096	0.000211546	0.00141003
ANKLE1	0.298095	0.470784	0.660171
ANKLE2	0.0576002	0.242679	0.431699
ANKMY1	-0.0251929	0.841559	0.917994
ANKMY2	-0.15744	0.0538971	0.143511
ANKRA2	0.142973	0.287228	0.481612
ANKRD1	1.07408	4.05057E-81	5.17538E-78
ANKRD10	0.0584838	0.325516	0.523005
ANKRD11	-0.0629453	0.202612	0.380227
ANKRD12	-0.249335	0.00381451	0.0167351
ANKRD13A	0.0641485	0.297212	0.492832
ANKRD13B	-0.359407	0.0910887	0.211725
ANKRD13C	0.0901679	0.278607	0.472018
ANKRD13D	0.0624529	0.449267	0.642694
ANKRD16	-0.245906	0.0553538	0.146266
ANKRD17	0.0370793	0.469011	0.659187
ANKRD17-DT	1.34619	0.250042	0.440051
ANKRD18A	0.00753295	0.960903	0.982369
ANKRD18B	-0.0120363	0.94005	0.970612
ANKRD2	0.64165	6.34114E-09	1.20373E-07
ANKRD20A1	-0.298642	0.735081	0.852738
ANKRD23	-0.482839	0.128871	0.273607
ANKRD24	-0.518633	0.547253	0.72081
ANKRD26	-0.07888	0.479297	0.667936
ANKRD27	-0.181476	0.00064167	0.00368157
ANKRD28	-0.0159064	0.760269	0.86628
ANKRD29	-0.335424	0.0525349	0.140902
ANKRD31	-0.983726	0.113385	0.248887
ANKRD33B	0.186199	3.68247E-05	0.000305192
ANKRD34A	-0.542842	0.00859697	0.0327588
ANKRD36	-0.593294	0.00479059	0.020201
ANKRD36B	-0.397137	0.139472	0.290158
ANKRD36C	-0.722699	0.00935531	0.0349866
ANKRD37	-1.38942	4.41244E-66	3.33139E-63
ANKRD39	0.298618	0.0143146	0.0498147
ANKRD40	0.117744	0.0110076	0.0400078
ANKRD42	0.412741	9.16677E-06	8.96703E-05
ANKRD42-DT	0.25464	0.43094	0.626294
ANKRD44	-0.144991	0.429887	0.625138
ANKRD46	-0.140022	0.306955	0.502962
ANKRD49	0.201562	0.141268	0.293161
ANKRD50	0.0501753	0.334556	0.532788
ANKRD52	0.509238	8.29569E-29	1.06815E-26
ANKRD53	0.629318	0.238363	0.426363
ANKRD54	0.138123	0.0620646	0.159153
ANKRD6	-0.35173	2.94252E-05	0.000250258
ANKRD61	-1.35331	0.186189	0.359186
ANKRD63	-1.73737	0.0147529	0.0510401
ANKRD7	0.750017	0.206513	0.385091
ANKRD9	-0.409784	4.11357E-10	9.50297E-09
ANKS1A	-0.112676	0.0971571	0.221825
ANKS1B	-0.0529574	0.7527	0.862112
ANKS3	0.146693	0.121906	0.26297
ANKS6	0.0552833	0.31945	0.517031
ANKZF1	-0.66876	8.58444E-33	1.38434E-30
ANLN	-0.146924	0.00068291	0.00388863
ANO10	-0.0832221	0.163516	0.327149
ANO2	2.27436	0.00480605	0.0202456
ANO5	0.0946963	0.403766	0.601377
ANO6	0.0194263	0.676335	0.812757
ANO7	-0.660325	1.14461E-06	1.40413E-05
ANO8	-0.572775	2.33836E-10	5.56449E-09
ANO9	0.0269457	0.982048	0.992487
ANOS1	-0.357333	0.642961	0.789268
ANP32A	-0.170761	0.000344517	0.00214725
ANP32A-IT1	-0.311584	0.737217	0.853382
ANP32B	0.0702482	0.0851592	0.201409
ANP32E	-0.195069	0.000250672	0.00162389
ANPEP	-1.27996	0.357249	0.555771
ANTKMT	0.136341	0.281183	0.474784
ANTXR1	-0.145734	0.00146173	0.00748208
ANTXR2	-0.539873	5.24536E-10	1.18216E-08
ANXA1	0.0045864	0.907075	0.952154
ANXA11	-0.0129962	0.778566	0.878054
ANXA2	0.072429	0.0683715	0.171186
ANXA2R	-0.4062	0.00446109	0.0190135
ANXA3	0.519047	7.79375E-30	1.0611E-27
ANXA4	-0.228416	0.000243591	0.00158234
ANXA5	0.182324	1.33482E-05	0.000124001
ANXA6	-0.273851	1.12048E-06	1.3786E-05
ANXA7	0.116063	0.00568104	0.0232419
ANXA8	0.16454	0.154223	0.313223
ANXA8L1	-0.410503	0.0164192	0.0554992
ANXA9	-0.916029	0.0124334	0.0444032
AOC2	0.868265	0.076414	0.185507
AOC3	-0.186743	0.799129	0.892029
AOPEP	0.421514	0.0384416	0.110336
AOX1	0.257214	7.63283E-07	9.75241E-06
AP1AR	0.00472948	0.951532	0.977182
AP1B1	0.13653	0.00983267	0.0363905
AP1G1	0.147241	0.00239452	0.0113637
AP1G2	-0.0425275	0.546631	0.720312
AP1G2-AS1	0.163855	0.406495	0.604033
AP1M1	0.0708564	0.251389	0.44158
AP1M2	0.084363	0.0967264	0.221116
AP1S1	-0.226736	0.000440643	0.00266245
AP1S2	0.38288	4.17931E-08	6.96273E-07
AP1S3	-0.00976706	0.943331	0.972375
AP2A1	0.246811	1.51793E-05	0.000139584
AP2A2	-0.0231345	0.637723	0.785727
AP2B1	-0.0128543	0.753922	0.862917
AP2M1	0.0440724	0.352609	0.551844
AP2S1	0.216787	3.25849E-05	0.000273489
AP3B1	0.0357493	0.475423	0.664711
AP3D1	0.0529296	0.267944	0.460338
AP3M1	0.220582	1.46389E-05	0.000134934
AP3M2	0.0496886	0.457386	0.649387
AP3S1	-0.0900487	0.0841726	0.19953
AP3S2	0.736055	0.573594	0.741029
AP4B1	0.13177	0.243747	0.432811
AP4B1-AS1	0.540422	0.647925	0.7929
AP4E1	0.375336	7.52548E-08	1.1973E-06
AP4M1	-0.209828	0.0281054	0.0862633
AP4S1	0.317126	0.00569971	0.023301
AP5B1	0.0615714	0.280175	0.473693
AP5M1	0.142878	0.0433216	0.120957
AP5S1	0.383833	9.48243E-06	9.20088E-05
AP5Z1	0.129456	0.048637	0.132697
APAF1	0.0419239	0.547499	0.720999
APBA1	0.201551	0.781858	0.880273
APBA2	-0.250116	0.00105043	0.00562103
APBA3	-0.0959376	0.322742	0.520046
APBB1	-0.074862	0.22858	0.414081
APBB2	-0.0157314	0.784514	0.88241
APBB3	-0.217421	0.118923	0.258042
APC	-0.248294	0.00172364	0.00859231
APC2	0.558161	0.0591998	0.153738
APCDD1	-0.797447	0.650092	0.794737
APEH	-0.0802011	0.197691	0.373737
APEX1	-0.0961191	0.070015	0.17412
APEX2	0.25008	1.35809E-05	0.000126022
APH1A	-0.0215195	0.687603	0.820362
APH1B	-0.271962	0.00350746	0.0155721
API5	-0.0183739	0.71587	0.840207
APIP	0.171131	0.0255748	0.0799996
APLF	-0.0666126	0.793761	0.889154
APLN	-0.424801	0.0801814	0.192737
APLP1	-0.614857	3.50245E-06	3.82987E-05
APLP2	-0.138406	0.000178087	0.0012183
APMAP	-0.0766284	0.19078	0.364823
APOBEC3B	0.0557779	0.56563	0.735573
APOBEC3B-AS1	1.26677	0.0658412	0.166381
APOBEC3C	-0.448738	8.4999E-09	1.58811E-07
APOBEC3D	-0.579163	0.000203238	0.00136506
APOBEC3F	-0.628511	1.17343E-06	1.43314E-05
APOBEC3G	-1.18271	0.427691	0.623124
APOBEC3H	-1.78003	0.300228	0.496016
APOBR	-0.185139	0.889866	0.94304
APOC1	0.44386	0.111737	0.246605
APOE	-0.183804	0.761898	0.867324
APOL1	0.757187	0.050784	0.137158
APOL2	-0.177044	0.00425422	0.0183253
APOL3	1.02098	0.31077	0.507483
APOL6	0.356805	6.947E-05	0.000536696
APOLD1	-0.200061	0.0925477	0.213948
APOM	0.0983901	0.656196	0.798971
APOO	-0.208062	0.0250128	0.0784336
APOOL	0.0931278	0.361811	0.560552
APP	-0.117397	0.000921648	0.00503416
APPBP2	0.163597	0.0071042	0.0278566
APPBP2-DT	-0.285077	0.687971	0.820625
APPL1	-0.0436558	0.505342	0.687955
APPL2	0.268619	1.01899E-05	9.8062E-05
APRG1	-0.462493	0.465764	0.656573
APRT	0.114915	0.0619408	0.158943
APTR	-0.0649005	0.683013	0.81747
APTX	0.196394	0.00519451	0.0215433
AQP1	-0.721993	0.464544	0.655644
AQP11	0.354971	0.223132	0.407098
AQP3	-0.0493142	0.889843	0.94304
AQR	0.049409	0.418736	0.615178
ARAF	0.217937	8.78284E-05	0.000656243
ARAP1	-0.269851	2.21798E-06	2.53549E-05
ARAP1-AS2	-0.131661	0.657513	0.799726
ARAP2	0.492701	4.76742E-08	7.79399E-07
ARAP3	-0.514225	0.000426789	0.00259195
ARC	0.618249	0.630244	0.781169
ARCN1	0.152206	0.000569166	0.003327
AREG	0.36059	0.473508	0.662703
AREL1	0.156046	0.00588203	0.0239462
ARF1	0.16942	0.000240321	0.00156535
ARF3	0.0668858	0.139677	0.290512
ARF4	0.447764	2.19585E-23	1.86653E-21
ARF4-AS1	0.0719007	0.90431	0.950309
ARF5	-0.024755	0.71542	0.840094
ARF6	-0.0790787	0.0814013	0.194992
ARFGAP1	0.0617609	0.300237	0.496016
ARFGAP2	-0.120705	0.034233	0.100515
ARFGAP3	0.133475	0.0420149	0.118162
ARFGEF1	0.108311	0.0451156	0.12502
ARFGEF1-DT	0.203223	0.683946	0.818231
ARFGEF2	0.106055	0.0331108	0.0978944
ARFGEF3	-0.725762	3.76676E-37	7.82074E-35
ARFIP1	0.139716	0.0823063	0.196565
ARFIP2	0.112766	0.0611437	0.157457
ARFRP1	-0.0926718	0.242993	0.431893
ARG2	0.124946	0.0470214	0.129202
ARGLU1	0.0638788	0.259652	0.451118
ARHGAP1	-0.0014195	0.980783	0.992428
ARHGAP10	-0.0743068	0.22997	0.415871
ARHGAP11A	0.0759887	0.276494	0.469828
ARHGAP11B	-0.0792568	0.568508	0.737728
ARHGAP11B-DT	-0.222707	0.51404	0.69547
ARHGAP12	-0.0477566	0.524065	0.702391
ARHGAP17	0.0975812	0.0821568	0.196367
ARHGAP18	-0.3412	3.40871E-07	4.69475E-06
ARHGAP19	0.274483	2.65325E-05	0.000228938
ARHGAP21	-0.167177	0.00206314	0.00997923
ARHGAP22	-1.03464	0.0645902	0.164018
ARHGAP23	0.285718	9.90164E-10	2.14149E-08
ARHGAP24	1.57143	0.304636	0.50114
ARHGAP25	-0.665227	0.0308753	0.092788
ARHGAP26	0.335525	0.0161464	0.0547743
ARHGAP27	-0.370263	0.000586632	0.00341056
ARHGAP28	-0.0682571	0.83416	0.913222
ARHGAP28-AS1	0.494183	0.474325	0.663567
ARHGAP29	0.165914	0.010284	0.0377916
ARHGAP31	-0.14104	0.0144193	0.050101
ARHGAP31-AS1	-0.280121	0.807607	0.896801
ARHGAP32	-0.153104	0.0233684	0.0742302
ARHGAP33	-0.122067	0.204756	0.382823
ARHGAP35	-0.016385	0.722313	0.844365
ARHGAP39	-0.046625	0.57423	0.741503
ARHGAP4	-0.830371	0.147628	0.303288
ARHGAP42	0.343881	0.000883106	0.0048603
ARHGAP42-AS1	-0.849696	0.566859	0.736335
ARHGAP44	0.0166962	0.817392	0.902476
ARHGAP45	-0.449821	1.1473E-16	5.70557E-15
ARHGAP5	-0.0722336	0.337224	0.535598
ARHGAP5-AS1	-0.778464	0.00629177	0.0252736
ARHGAP9	1.36669	0.0139723	0.0488898
ARHGDIA	0.125995	0.00654581	0.0260796
ARHGDIB	0.193731	0.106121	0.237367
ARHGDIG	0.119018	0.840784	0.917556
ARHGEF1	0.0698773	0.193035	0.367823
ARHGEF10	-0.00204101	0.966088	0.985005
ARHGEF10L	-0.470312	0.00024251	0.00157717
ARHGEF11	0.161966	0.00277448	0.0128691
ARHGEF12	0.0236007	0.630475	0.781274
ARHGEF16	-0.364708	0.0021719	0.0104385
ARHGEF17	0.301269	4.64721E-07	6.22501E-06
ARHGEF17-AS1	0.486537	0.0360272	0.104801
ARHGEF18	0.197321	0.000239562	0.00156228
ARHGEF19	-0.265776	0.203321	0.380995
ARHGEF2	-0.140262	0.00712381	0.0279072
ARHGEF2-AS2	-0.550501	0.324966	0.522575
ARHGEF25	-0.458414	8.63594E-05	0.000647891
ARHGEF26	0.111591	0.370471	0.568508
ARHGEF26-AS1	1.14342	0.374991	0.573219
ARHGEF28	0.322209	8.88591E-12	2.48524E-10
ARHGEF3	-0.536605	0.000103261	0.000758255
ARHGEF35	0.294196	0.0402674	0.114449
ARHGEF35-AS1	0.0917875	0.810531	0.898857
ARHGEF37	-0.361776	0.0262614	0.0817622
ARHGEF39	-0.0195658	0.777355	0.877404
ARHGEF4	-1.15125	0.00086618	0.00478937
ARHGEF40	-0.556989	6.55358E-09	1.23981E-07
ARHGEF5	-0.0333184	0.704031	0.832369
ARHGEF6	-0.167577	0.409423	0.607026
ARHGEF7	-0.227098	1.22961E-05	0.000115454
ARHGEF9	-0.056135	0.590648	0.753353
ARID1A	0.0899702	0.047522	0.130319
ARID1B	0.00744941	0.876465	0.937054
ARID2	-0.0922425	0.0723025	0.178162
ARID3A	-0.195725	0.00232443	0.011069
ARID3B	0.17659	0.0796635	0.191798
ARID3C	0.514637	0.6155	0.771174
ARID4A	-0.248159	0.00405873	0.0176112
ARID4B	0.054793	0.526168	0.704356
ARID5A	-0.306651	0.0891003	0.208503
ARID5B	-0.420556	0.222812	0.406603
ARIH1	0.0582524	0.26036	0.451937
ARIH2	0.237895	1.94092E-07	2.81807E-06
ARIH2OS	-0.0492313	0.886271	0.941659
ARL1	0.191678	0.000550062	0.00322731
ARL10	2.04905	0.264167	0.455983
ARL13B	0.158937	0.0280463	0.0861087
ARL14	-0.726543	0.200614	0.377877
ARL14EP	0.388885	1.15307E-06	1.41242E-05
ARL14EPL	-0.592485	0.000599158	0.00346881
ARL15	0.107393	0.294921	0.490305
ARL16	0.162705	0.135958	0.284991
ARL17A	0.459841	0.0766315	0.185953
ARL17B	-0.904437	0.165501	0.330128
ARL2	-0.0215892	0.79275	0.888381
ARL2-SNX15	1.48457	0.207927	0.386974
ARL2BP	0.0520201	0.340617	0.539235
ARL3	0.0398893	0.601876	0.76153
ARL4A	0.377058	2.22395E-05	0.000195561
ARL4C	0.0558383	0.55065	0.723657
ARL4D	-0.315277	0.0660809	0.166885
ARL5A	0.0460034	0.590888	0.753368
ARL5B	0.234531	0.00829767	0.0317861
ARL6	-0.0876633	0.407388	0.605035
ARL6IP1	-0.377629	4.66979E-20	2.97185E-18
ARL6IP4	-0.00420553	0.935711	0.967824
ARL6IP5	-0.297637	4.35134E-07	5.8713E-06
ARL6IP6	-0.44485	1.23373E-09	2.63736E-08
ARL8A	-0.00698354	0.923264	0.960481
ARL8B	-0.0574782	0.312461	0.50932
ARMC1	0.283789	3.5933E-06	3.91157E-05
ARMC10	0.0330034	0.693289	0.825079
ARMC12	-0.602934	0.326559	0.524325
ARMC2	-0.0696028	0.765267	0.86955
ARMC3	-0.84418	0.472301	0.661618
ARMC5	0.412323	0.000583429	0.0033955
ARMC6	0.300768	3.47611E-06	3.80607E-05
ARMC7	-0.30293	0.00127898	0.00664287
ARMC8	0.220509	0.0035253	0.0156314
ARMC9	0.18764	0.0938263	0.216242
ARMCX1	0.0635495	0.400558	0.598584
ARMCX3	-0.0126601	0.844109	0.919632
ARMCX4	-0.0532708	0.621203	0.774516
ARMCX5	0.182944	0.20404	0.381788
ARMCX5-GPRASP2	-0.739092	0.187714	0.360871
ARMCX6	0.0185097	0.852165	0.924765
ARMH1	-1.38443	0.0518145	0.139411
ARMH3	0.109444	0.0683655	0.171186
ARMH4	-0.230766	0.385713	0.583357
ARMT1	0.124382	0.172236	0.340131
ARNT	0.0381978	0.465106	0.656142
ARNT2	0.406658	0.434142	0.629083
ARNTL	-0.332072	0.00172341	0.00859231
ARNTL2	0.226949	0.00459102	0.019503
ARPC1A	-0.111753	0.0244421	0.0770806
ARPC1B	-0.103859	0.0329243	0.0975562
ARPC2	-0.00173256	0.966944	0.985552
ARPC3	0.147596	0.000962399	0.00522913
ARPC4	0.0246531	0.662285	0.802881
ARPC4-TTLL3	0.65866	0.203304	0.380995
ARPC5	0.162926	0.00256759	0.0120406
ARPC5L	0.29523	7.04427E-07	9.04215E-06
ARPIN	-0.151135	0.03292	0.0975562
ARPP19	0.0159944	0.772834	0.874201
ARRB1	-0.0621172	0.234507	0.421392
ARRB2	-0.282971	3.87542E-05	0.000319141
ARRDC1	-0.142084	0.0238549	0.0755791
ARRDC1-AS1	0.148892	0.18675	0.359768
ARRDC2	-0.332852	1.08562E-05	0.000103573
ARRDC3	-0.530348	1.34793E-12	4.17707E-11
ARRDC3-AS1	1.02461	0.00827579	0.0317096
ARRDC4	0.265827	0.226806	0.412005
ARSA	-0.26721	0.00202639	0.00983876
ARSB	0.0200163	0.781704	0.880159
ARSD	0.176776	0.0239744	0.0758504
ARSD-AS1	0.717402	0.200423	0.377655
ARSG	0.178983	0.526796	0.704913
ARSJ	-1.05977	6.30296E-17	3.2016E-15
ARSK	-0.218723	0.0117824	0.0424157
ART5	2.72013	0.180997	0.352239
ARTN	-0.467313	0.518743	0.698696
ARV1	0.198698	0.0303944	0.091641
ARVCF	-0.486093	5.20445E-06	5.44369E-05
ARX	0.445273	0.730861	0.850132
ASAH1	-0.190841	0.00126003	0.00655673
ASAH1-AS1	0.32658	0.654236	0.797766
ASAH2	0.313087	0.343909	0.54279
ASAH2B	0.150102	0.369592	0.567936
ASAP1	-0.0726868	0.155981	0.315842
ASAP1-IT2	1.81597	0.289843	0.484921
ASAP2	-0.123734	0.00751449	0.0292377
ASAP3	-0.425662	0.0548528	0.145451
ASB1	0.0945716	0.176164	0.345505
ASB12	0.555833	0.525032	0.703288
ASB13	0.0737307	0.183166	0.355128
ASB14	0.00362247	0.989357	0.995289
ASB16	-0.299522	0.603232	0.762533
ASB16-AS1	0.0138595	0.92272	0.960419
ASB3	1.08852	0.0287966	0.0880223
ASB5	1.2798	0.0712925	0.176452
ASB6	0.122709	0.0602701	0.155738
ASB7	0.12551	0.169006	0.335027
ASB8	0.0597346	0.437547	0.631877
ASB9	-0.174109	0.766151	0.870019
ASCC1	-0.0999464	0.126596	0.270139
ASCC2	0.0438934	0.496682	0.681245
ASCC3	0.167564	0.00205895	0.0099619
ASF1A	0.00484202	0.957642	0.980245
ASF1B	0.178782	0.000641065	0.00368064
ASGR1	-1.22798	0.00176611	0.00876721
ASH1L	0.0475731	0.476572	0.66587
ASH1L-AS1	-0.0256686	0.929322	0.964223
ASH2L	0.125865	0.0183088	0.0605794
ASIC1	-0.573127	2.57362E-07	3.63193E-06
ASIC3	0.203269	0.658835	0.800582
ASL	-0.571624	1.24784E-12	3.89598E-11
ASMTL	-0.0231897	0.938996	0.969825
ASMTL-AS1	0.156708	0.821912	0.904945
ASNS	2.54914	6.83398E-11	1.70952E-09
ASNSD1	0.270379	0.000168171	0.00116098
ASPH	-0.607644	5.12436E-31	7.66807E-29
ASPHD1	-1.03814	0.00423503	0.0182521
ASPHD2	-0.123882	0.596651	0.757765
ASPM	-0.204119	0.084963	0.201002
ASPRV1	-0.753172	0.377929	0.575856
ASPSCR1	0.175134	0.0901359	0.210243
ASRGL1	0.278061	0.00345247	0.0153795
ASS1	-0.377171	0.00324458	0.0146646
ASTE1	0.358664	0.0108622	0.03954
ASTN1	0.188273	0.128195	0.272501
ASTN2	-0.383222	0.0362391	0.105325
ASXL1	0.0467915	0.265844	0.457866
ASXL2	-0.079223	0.20171	0.379219
ATAD1	0.176965	0.00146959	0.00751768
ATAD2	0.146884	0.00384174	0.0168279
ATAD2B	0.226125	0.0746632	0.182322
ATAD3A	0.129264	0.043509	0.121358
ATAD3B	0.252751	0.00303662	0.0138719
ATAD3C	-0.395164	0.551536	0.724121
ATAD5	-0.122513	0.278496	0.471892
ATAT1	0.239621	0.0452224	0.125213
ATE1	0.101284	0.124151	0.266358
ATE1-AS1	0.0109257	0.987453	0.994639
ATF1	-0.04353	0.493729	0.678934
ATF2	-0.0500147	0.52293	0.701527
ATF3	1.1947	1.29419E-69	1.07482E-66
ATF4	0.339545	2.88172E-15	1.20872E-13
ATF5	0.550094	5.99172E-19	3.65891E-17
ATF6	-0.394892	7.16934E-11	1.78535E-09
ATF6-DT	1.10437	0.375134	0.573385
ATF6B	-0.162812	0.00116302	0.0061404
ATF7	0.0104208	0.857857	0.927668
ATF7IP	0.112361	0.0554737	0.146466
ATF7IP2	-0.0289009	0.889949	0.94304
ATG10	-0.0321166	0.76354	0.868419
ATG101	0.232158	0.000795189	0.00444567
ATG12	-0.0436628	0.482473	0.670224
ATG13	0.257765	1.99671E-07	2.88143E-06
ATG14	0.0691844	0.369654	0.567936
ATG16L1	0.18625	0.0274975	0.0848458
ATG16L2	-0.536169	8.32562E-07	1.05483E-05
ATG2A	0.0255274	0.706582	0.834231
ATG2B	0.12377	0.0569063	0.14937
ATG3	0.3737	8.66996E-13	2.7326E-11
ATG4A	0.252477	0.0657816	0.166256
ATG4B	0.279993	2.75946E-05	0.000236505
ATG4C	-0.00027811	0.998167	0.999189
ATG4D	0.465893	1.47368E-09	3.1182E-08
ATG5	0.154421	0.0148604	0.0513269
ATG7	0.0899309	0.10035	0.227432
ATG9A	-0.227758	0.000334478	0.00209886
ATG9B	-1.99022	0.0694798	0.17323
ATIC	0.267332	2.40681E-07	3.41733E-06
ATL1	-0.581721	0.133339	0.280846
ATL2	0.185986	0.00272753	0.012669
ATL3	-0.11563	0.0306596	0.0922733
ATM	-0.139879	0.0580504	0.151532
ATMIN	-0.141587	0.0168707	0.0567597
ATN1	0.109897	0.0319798	0.0952798
ATOH1	-2.91224	0.147288	0.302742
ATOH7	0.387902	0.748022	0.860015
ATOX1	0.118828	0.0557011	0.146903
ATOX1-AS1	2.69063	0.188555	0.361951
ATP10D	0.275371	0.00112746	0.00596977
ATP11A	-0.16635	0.00170133	0.00850664
ATP11B	-0.0724586	0.255231	0.445727
ATP11C	-0.3178	2.39607E-05	0.000208698
ATP12A	-0.00648359	0.994472	0.997255
ATP13A1	-0.068748	0.268087	0.460439
ATP13A2	-0.020917	0.748238	0.860086
ATP13A3	0.178556	0.00754226	0.0293114
ATP13A3-DT	-1.19156	0.286808	0.481248
ATP13A4	-1.44076	0.276294	0.469715
ATP1A1	0.0276192	0.51183	0.693321
ATP1A1-AS1	0.310256	0.0799171	0.192269
ATP1A3	-0.468553	0.305845	0.502244
ATP1B1	0.292638	5.32754E-12	1.54433E-10
ATP1B2	-1.26354	0.169741	0.336201
ATP1B3	0.323988	1.4357E-15	6.24268E-14
ATP23	-0.213898	0.0742583	0.181601
ATP2A1	0.508281	0.127705	0.271702
ATP2A1-AS1	0.119076	0.721906	0.844129
ATP2A2	0.172883	6.4694E-06	6.62904E-05
ATP2A3	-0.809744	0.315111	0.512433
ATP2B1	-0.0137668	0.84221	0.918584
ATP2B1-AS1	-0.0693654	0.907267	0.952154
ATP2B4	-0.659352	8.44126E-26	8.76308E-24
ATP2C1	-0.145228	0.000804057	0.00449045
ATP2C2	0.180136	0.897491	0.947109
ATP2C2-AS1	-0.991306	0.0121425	0.0435234
ATP5F1A	0.233314	1.07906E-07	1.64433E-06
ATP5F1B	0.210821	6.88543E-06	7.00349E-05
ATP5F1C	0.195382	1.58E-05	0.000144355
ATP5F1D	0.078186	0.191766	0.366116
ATP5F1E	-0.0975944	0.811842	0.899256
ATP5IF1	-0.0192144	0.763215	0.868324
ATP5MC1	0.275282	2.56359E-05	0.000221934
ATP5MC2	0.0835025	0.0685516	0.171487
ATP5MC3	0.131211	0.0211145	0.068365
ATP5ME	0.049711	0.490609	0.676435
ATP5MF	0.149956	0.0549482	0.145596
ATP5MG	0.28738	2.26528E-09	4.61673E-08
ATP5MJ	0.17106	0.000517675	0.00305347
ATP5MK	0.108119	0.0771542	0.187007
ATP5PB	0.0887948	0.0893337	0.208843
ATP5PD	0.188046	0.0151313	0.0519816
ATP5PF	0.162445	0.00194869	0.00951432
ATP5PO	-0.0141906	0.808409	0.897308
ATP6	0.124722	0.296736	0.492375
ATP6AP1	-0.00564332	0.915599	0.955996
ATP6AP2	0.0448554	0.369907	0.568061
ATP6V0A1	0.0564765	0.380721	0.578155
ATP6V0A2	0.531842	1.11148E-13	3.8382E-12
ATP6V0A4	0.754231	3.75925E-16	1.75396E-14
ATP6V0B	0.133147	0.077254	0.18719
ATP6V0C	0.188011	0.00113627	0.00601063
ATP6V0D1	0.339625	3.52995E-09	6.97177E-08
ATP6V0D1-DT	-0.40406	0.182257	0.354058
ATP6V0E1	0.131359	0.00427315	0.0183926
ATP6V0E2	0.0266172	0.745709	0.858545
ATP6V0E2-AS1	-0.23872	0.448434	0.642001
ATP6V1A	0.220918	1.3902E-05	0.000128714
ATP6V1B1-AS1	-1.02368	0.0288688	0.0881453
ATP6V1B2	0.226122	8.0763E-06	8.01358E-05
ATP6V1C1	-0.150827	0.00169743	0.00848973
ATP6V1C2	0.241496	0.231476	0.417642
ATP6V1D	0.447636	1.97536E-14	7.42324E-13
ATP6V1E1	0.132372	0.0118671	0.0426744
ATP6V1E2	0.244895	0.217777	0.40023
ATP6V1F	0.1981	0.000957863	0.00521301
ATP6V1FNB	0.402197	0.341923	0.540786
ATP6V1G1	0.248945	6.82165E-06	6.95139E-05
ATP6V1G2	-1.36158	0.251831	0.442122
ATP6V1G2-DDX39B	0.179809	0.750964	0.861351
ATP6V1H	0.26618	6.40306E-08	1.02858E-06
ATP7A	-0.426373	7.29739E-06	7.35942E-05
ATP7B	0.505556	4.71359E-15	1.94275E-13
ATP8	0.959948	0.0398863	0.113638
ATP8A1	-0.151618	0.154542	0.313615
ATP8A2	0.932282	0.00791703	0.0305251
ATP8B1	0.616028	1.17783E-16	5.83995E-15
ATP8B2	-0.414404	3.76384E-11	9.64775E-10
ATP8B3	-0.539293	3.85673E-05	0.000317924
ATP9A	-0.53864	3.90051E-21	2.73365E-19
ATP9B	-0.591743	9.48339E-06	9.20088E-05
ATPAF1	0.190994	0.0022808	0.0108862
ATPAF2	0.0317327	0.679458	0.814917
ATPSCKMT	-0.0592275	0.532874	0.709501
ATR	0.133082	0.0263914	0.0820747
ATRAID	-0.0807641	0.269266	0.461512
ATRIP	-0.392753	0.516065	0.69684
ATRIP-TREX1	-0.697105	0.596395	0.757639
ATRN	-0.230141	4.08961E-07	5.54831E-06
ATRNL1	0.298297	0.0412688	0.116617
ATRX	-0.0920376	0.216168	0.398153
ATXN1	-0.560567	1.36867E-10	3.33828E-09
ATXN1-AS1	-0.63117	0.0068109	0.0268971
ATXN10	0.265501	4.00224E-07	5.44003E-06
ATXN1L	0.108299	0.0287967	0.0880223
ATXN2	-0.0896178	0.0976456	0.222665
ATXN2-AS	0.781343	0.200976	0.378354
ATXN2L	0.281465	6.76487E-09	1.27832E-07
ATXN3	-0.0341711	0.685436	0.819543
ATXN7	0.0511519	0.377222	0.57531
ATXN7L1	0.1913	0.230496	0.41625
ATXN7L2	0.450888	0.00640126	0.0256019
ATXN7L3	0.233908	5.91716E-05	0.000466243
ATXN7L3-AS1	-0.107493	0.787268	0.884552
ATXN7L3B	0.120786	0.0170026	0.0571338
AUH	0.0662715	0.469241	0.659399
AUNIP	0.142172	0.263671	0.455446
AUP1	0.224071	0.00108677	0.00579121
AURKA	0.192252	1.76181E-05	0.000159301
AURKAIP1	0.102682	0.121836	0.262893
AURKB	0.102277	0.0411468	0.116411
AURKC	0.983934	0.0841683	0.19953
AVEN	0.549668	1.30754E-06	1.57607E-05
AVIL	-0.984008	0.127826	0.271873
AVL9	0.304102	1.79762E-07	2.62377E-06
AVPI1	-0.0671436	0.517569	0.697965
AXDND1	-0.110183	0.911688	0.954304
AXIN1	-0.112954	0.0283376	0.0867875
AXIN2	-0.42265	0.0598489	0.154939
AXL	0.0754874	0.0460839	0.127067
AZI2	-0.192338	0.00477502	0.0201712
AZIN1	0.178228	0.000172576	0.00118646
AZIN2	-0.157959	0.51835	0.698507
AZU1	0.372769	0.619204	0.773365
B2M	0.0234116	0.595189	0.756929
B3GALNT1	-0.18973	0.0146729	0.0508378
B3GALNT2	0.189546	0.000954124	0.00519606
B3GALT1	-0.303801	0.200002	0.37699
B3GALT4	0.108451	0.688862	0.821284
B3GALT6	0.0235393	0.772207	0.874028
B3GALT9	-0.303145	0.0822431	0.19647
B3GAT2	0.0688691	0.749079	0.860575
B3GAT3	0.0395934	0.572174	0.740576
B3GLCT	0.160456	0.00282026	0.013045
B3GNT2	-0.0938724	0.441678	0.635535
B3GNT3	-0.482367	4.93816E-07	6.57761E-06
B3GNT4	-0.301412	0.110391	0.244381
B3GNT5	-0.163429	0.0241826	0.0764363
B3GNT7	-0.159264	0.9043	0.950309
B3GNT9	-0.103808	0.579647	0.745227
B3GNTL1	-0.0436407	0.720416	0.843575
B4GALNT1	-1.04984	5.16746E-39	1.14442E-36
B4GALNT3	-1.03687	0.00429885	0.0184889
B4GALNT4	-1.15917	4.05411E-31	6.1217E-29
B4GALT1	-0.638925	4.15507E-37	8.52047E-35
B4GALT1-AS1	-1.70847	0.00505685	0.0210512
B4GALT2	-0.155027	0.03335	0.0984264
B4GALT3	0.0826147	0.205401	0.38351
B4GALT4	-0.0687412	0.366254	0.564382
B4GALT4-AS1	1.1152	0.179561	0.35006
B4GALT5	0.153588	0.00155412	0.00789901
B4GALT6	0.0293242	0.721177	0.843812
B4GALT7	-0.813376	1.79944E-18	1.05988E-16
B4GAT1	-0.172445	0.00914593	0.034427
B9D1	-0.337942	2.9411E-06	3.25895E-05
B9D2	0.613598	0.00291177	0.0134048
BAALC-AS1	2.13642	0.118339	0.25711
BABAM1	0.0199483	0.74941	0.860717
BABAM2	-0.218344	0.00409463	0.0177391
BABAM2-AS1	1.1263	0.138724	0.289038
BACE1	-0.120094	0.19866	0.375184
BACE2	-0.0530298	0.356949	0.555507
BACH1	-0.232791	0.000333329	0.00209402
BACH1-IT2	0.487084	0.738872	0.854464
BACH2	0.0499662	0.883416	0.940236
BAD	0.0469008	0.453277	0.646094
BAG1	0.0439735	0.568728	0.737899
BAG2	-0.274133	7.32394E-05	0.000561378
BAG3	-0.034446	0.542573	0.717242
BAG4	0.158124	0.0315536	0.094179
BAG5	-0.178332	0.00247883	0.0116869
BAG6	0.0735786	0.11812	0.256701
BAHCC1	-0.259157	0.0649671	0.164698
BAHD1	-0.185301	0.0147337	0.0509954
BAIAP2	0.0571234	0.517198	0.697803
BAIAP2-DT	-0.579691	4.58194E-10	1.04541E-08
BAIAP2L1	-0.0903625	0.11291	0.248205
BAIAP2L2	-1.58685	0.147531	0.303128
BAIAP3	-0.7244	8.75248E-08	1.37279E-06
BAK1	0.173097	0.0136934	0.0481676
BAMBI	0.258824	0.103127	0.232327
BANF1	0.146966	0.00184438	0.0090771
BANK1	0.257013	0.350128	0.549318
BANP	0.0193258	0.8441	0.919632
BAP1	0.0669309	0.211307	0.391546
BARD1	0.168854	0.0518374	0.139436
BARX2	-0.83703	0.310581	0.507322
BATF2	-0.163542	0.350267	0.549381
BATF3	-0.449037	0.0338443	0.0996727
BAX	0.211864	0.000331896	0.0020866
BAZ1A	0.344368	6.54348E-10	1.44845E-08
BAZ1A-AS1	-0.131421	0.476465	0.665777
BAZ1B	0.0858296	0.0651745	0.165073
BAZ2A	0.024868	0.563511	0.733997
BAZ2B	-0.189225	0.0483417	0.132
BAZ2B-AS1	0.341997	0.443632	0.637337
BBC3	0.179809	0.0288367	0.088096
BBIP1	-0.261365	0.0877744	0.205986
BBLN	0.00957914	0.906778	0.951999
BBOF1	-0.534851	0.0149527	0.0515269
BBOX1-AS1	0.052805	0.867187	0.932538
BBS1	-0.241661	0.00629088	0.0252736
BBS10	-0.245776	0.00461603	0.0195892
BBS12	0.558027	0.00323249	0.014614
BBS2	-0.0741008	0.18553	0.358332
BBS4	-0.140539	0.293423	0.489028
BBS7	0.0437996	0.606014	0.764363
BBS9	-0.383496	0.000464302	0.00278012
BBX	0.00671261	0.913101	0.955136
BCAM	0.0950517	0.509359	0.691609
BCAN	-0.471452	0.379616	0.577049
BCAN-AS1	-0.590352	3.61175E-14	1.30985E-12
BCAP29	0.0157277	0.978569	0.991583
BCAP31	-0.0582228	0.245875	0.435253
BCAR1	0.274867	2.80197E-05	0.00023953
BCAR3	0.356839	8.61998E-14	3.02702E-12
BCAR3-AS1	0.994645	0.00158917	0.00804027
BCAS2	0.157734	0.0367514	0.106441
BCAS3	-0.0390031	0.702547	0.83174
BCAS4	-0.219216	0.120678	0.260897
BCAT2	-0.0404844	0.51826	0.698475
BCCIP	0.187633	0.00819179	0.031453
BCDIN3D	0.13942	0.403703	0.601377
BCDIN3D-AS1	-0.496706	0.253757	0.444188
BCHE	-0.158204	0.506472	0.688848
BCKDHA	-0.0742602	0.397766	0.595505
BCKDHB	0.0677623	0.388056	0.585535
BCKDK	-0.343663	7.21076E-11	1.79298E-09
BCL10	-0.399986	6.79217E-05	0.000525958
BCL10-AS1	0.271708	0.500321	0.683921
BCL11A	-0.0940021	0.584497	0.748707
BCL11B	-0.869174	0.472191	0.661618
BCL2	0.580783	0.00281014	0.0130054
BCL2L1	0.0822942	0.0671146	0.168803
BCL2L11	0.456623	0.000629636	0.00362379
BCL2L12	0.078028	0.231584	0.417793
BCL2L13	0.0615935	0.245299	0.434674
BCL2L2	-0.233531	0.00175637	0.00872554
BCL2L2-PABPN1	-0.67857	0.634107	0.783669
BCL3	-0.0924795	0.420322	0.616571
BCL6	-0.0433583	0.686726	0.819917
BCL6B	-3.37793	0.0128663	0.0457036
BCL7A	0.297038	7.01903E-06	7.11759E-05
BCL7B	0.191861	0.00355355	0.0157315
BCL7C	-0.073234	0.426091	0.621803
BCL9	-0.00611843	0.930526	0.965097
BCL9L	-0.0808829	0.0741812	0.181465
BCLAF1	0.121216	0.0453587	0.125484
BCLAF3	-0.117319	0.404494	0.601976
BCO2	-0.160854	0.798296	0.891698
BCOR	-0.182248	0.00681857	0.0269209
BCORL1	-0.337237	1.97567E-05	0.000176051
BCR	0.00396067	0.945226	0.973354
BCS1L	-0.00435612	0.96513	0.984451
BDH1	-0.075432	0.292563	0.488193
BDH2	-0.222798	0.0402659	0.114449
BDNF	0.315839	9.13302E-06	8.94454E-05
BDNF-AS	0.3227	0.470445	0.659973
BDP1	-0.0727839	0.297195	0.492832
BEAN1	-0.559727	0.262024	0.453404
BECN1	0.140419	0.0352406	0.102837
BEGAIN	1.15666	0.346772	0.546063
BEND3	0.163636	0.104477	0.234572
BEND6	-0.0763503	0.746527	0.859148
BEND7	-0.055084	0.539945	0.715134
BEST1	0.138194	0.518978	0.698855
BEST3	0.678164	5.38184E-08	8.71271E-07
BEST4	-0.17395	0.840601	0.917491
BET1	0.165045	0.112878	0.248167
BET1L	-0.109366	0.13796	0.28788
BEX3	0.122375	0.0339931	0.0999691
BEX5	0.272313	0.427958	0.623379
BFAR	-0.0354909	0.565258	0.735376
BFSP1	0.0170885	0.845685	0.920607
BGLAP	2.05308	0.225729	0.410618
BHLHA15	-1.03579	0.195234	0.370813
BHLHE40	-0.602332	3.03507E-46	9.8848E-44
BHLHE40-AS1	-0.253908	0.246505	0.435784
BHLHE41	-0.905299	0.136376	0.285614
BICC1	0.0868279	0.36416	0.562669
BICD1	0.0259313	0.765464	0.869595
BICD2	0.16449	0.00349486	0.0155254
BICDL1	0.343993	0.437685	0.632005
BICDL2	-3.86578	0.0663354	0.167324
BICRA	0.00424149	0.96317	0.983358
BICRAL	-0.0162594	0.796818	0.890796
BID	0.238872	0.00515936	0.0214082
BIK	-1.07062	5.92299E-25	5.71982E-23
BIN1	-0.0227227	0.798111	0.891698
BIN3	0.238623	0.0142504	0.0496434
BIRC2	-0.0110349	0.882653	0.939859
BIRC3	-0.334426	0.000445792	0.00268965
BIRC5	0.20447	5.64647E-05	0.000447889
BIRC6	-0.0584912	0.293951	0.489566
BIVM	0.100522	0.2854	0.479816
BLCAP	0.370478	9.89001E-08	1.52246E-06
BLID	-1.66798	0.189498	0.363249
BLM	-0.0317642	0.712281	0.837771
BLMH	0.233646	0.000402408	0.00246915
BLOC1S1	0.3152	0.11616	0.25357
BLOC1S2	0.18842	0.019634	0.0642983
BLOC1S3	-0.0567923	0.606558	0.764759
BLOC1S4	-0.13942	0.078484	0.189424
BLOC1S6	-0.189665	0.0140173	0.049006
BLVRA	-0.164162	0.0572286	0.149955
BLVRB	-0.549754	2.05089E-13	6.90981E-12
BLZF1	-0.314577	0.000873802	0.00481548
BMERB1	-0.280565	0.661761	0.802559
BMF	0.669528	0.0960088	0.21999
BMI1	0.221166	0.132711	0.279916
BMP1	-0.263238	0.013816	0.0485065
BMP2	-0.54819	0.434547	0.629443
BMP2K	-0.0142108	0.866834	0.9324
BMP4	0.0613715	0.77253	0.874161
BMP5	3.01843	0.0334989	0.0987606
BMP6	-0.0132716	0.962882	0.983124
BMP7	-0.70204	7.96761E-06	7.92989E-05
BMP8A	-0.620933	0.460064	0.651574
BMP8B	-0.765709	1.26976E-05	0.000118588
BMPER	-1.97689	0.234125	0.420867
BMPR1A	-0.0694019	0.223825	0.408093
BMPR1B	-0.651988	0.461921	0.653368
BMPR2	-0.18341	0.0049715	0.0207688
BMS1	0.0676188	0.175803	0.345001
BMT2	-0.182814	0.0814669	0.195093
BNC1	1.01518	0.341695	0.540632
BNC2	-0.0945187	0.488739	0.674921
BNIP1	0.395119	0.000243555	0.00158234
BNIP2	0.0400895	0.571265	0.740034
BNIP3	-0.638939	4.05607E-36	7.92603E-34
BNIP3L	-0.386513	1.23655E-12	3.86799E-11
BNIPL	-0.952164	0.120435	0.260507
BOC	-0.662809	0.369721	0.567943
BOD1	0.00726587	0.906669	0.951945
BOD1L1	-0.151854	0.00771351	0.0298721
BOK	-0.296552	1.72575E-06	2.04455E-05
BOK-AS1	-0.607582	0.125289	0.268245
BOLA1	-0.109777	0.347698	0.546848
BOLA2-SMG1P6	-1.01884	0.197075	0.372912
BOLA2B	-0.966761	0.127065	0.270757
BOLA3	-0.0605299	0.479395	0.66796
BOLA3-DT	-0.220667	0.0597405	0.15481
BOP1	0.176242	0.00323161	0.014614
BORA	-0.029293	0.735293	0.852738
BORCS5	-0.349409	0.0720045	0.177685
BORCS6	-0.0768516	0.511355	0.693088
BORCS7	0.499444	0.00428364	0.0184282
BORCS8	0.183338	0.248275	0.437961
BPGM	0.22049	0.0616551	0.158405
BPHL	-0.229129	0.0065583	0.0261176
BPNT1	0.088775	0.118525	0.25738
BPNT2	-0.417297	3.00837E-13	9.99382E-12
BPTF	0.0476698	0.382554	0.579923
BRAF	0.18271	0.0159745	0.0543166
BRAP	0.149167	0.0635658	0.162011
BRAT1	-0.00257499	0.971817	0.98848
BRCA1	-1.26059	4.63355E-56	2.19895E-53
BRCA2	-0.167682	0.0394978	0.112628
BRCC3	-0.120828	0.0969848	0.221554
BRD1	0.102825	0.127878	0.271931
BRD2	0.178547	2.1927E-05	0.000193111
BRD3	0.00598595	0.91562	0.955996
BRD3OS	-0.185983	0.00491455	0.0206101
BRD4	0.18656	0.000169878	0.00117131
BRD7	0.104061	0.0638148	0.162475
BRD8	0.0979507	0.0785266	0.189463
BRD9	0.218602	2.83795E-05	0.000242107
BRF1	-0.0280986	0.682236	0.816952
BRF2	-0.0439201	0.583651	0.748442
BRI3	0.0279535	0.633443	0.78349
BRI3BP	0.0925865	0.113607	0.249274
BRICD5	0.149363	0.493389	0.678696
BRIP1	-0.0225475	0.802138	0.893356
BRIX1	0.292581	4.06587E-06	4.35336E-05
BRK1	0.104301	0.0506919	0.136999
BRME1	-0.102966	0.818528	0.903012
BRMS1	0.357723	1.91675E-05	0.000171444
BRMS1L	0.342418	0.00105981	0.00566393
BROX	0.129574	0.0507348	0.137047
BRPF1	0.21224	0.00428303	0.0184282
BRPF3	0.593503	1.71872E-30	2.46103E-28
BRPF3-AS1	-0.783119	0.302033	0.49814
BRSK1	-0.303038	0.115228	0.2521
BRSK2	-0.490416	4.42786E-10	1.01865E-08
BRWD1	-0.26587	0.00270539	0.0125815
BRWD1-AS2	-0.894014	0.375371	0.573537
BRWD3	-0.0945694	0.317176	0.514633
BSCL2	0.0607631	0.917081	0.957006
BSDC1	0.247073	4.69913E-05	0.000379264
BSG	-0.117042	0.0128505	0.0456667
BSG-AS1	-0.466243	0.00215284	0.0103563
BSN	-0.116343	0.759474	0.86587
BSN-DT	0.0170189	0.988862	0.995108
BSPRY	-2.09455	0.000510649	0.00301954
BST1	0.00971597	0.876269	0.937054
BTAF1	-0.200536	0.00374213	0.0164654
BTBD1	0.0487568	0.387428	0.585175
BTBD10	0.329456	1.09282E-11	3.02026E-10
BTBD11	0.403079	0.494636	0.679505
BTBD19	0.229687	0.262471	0.453893
BTBD2	-0.259019	7.13902E-05	0.000549486
BTBD3	-0.227617	0.000330457	0.00207912
BTBD7	0.118648	0.092368	0.213741
BTBD8	-0.663831	0.00221119	0.0106027
BTBD9	0.0754466	0.351379	0.550709
BTC	-0.198298	0.632441	0.782834
BTD	0.0456389	0.404899	0.60233
BTF3	0.0698256	0.0985082	0.224294
BTF3L4	0.451572	8.51937E-12	2.39436E-10
BTG1	-0.520688	1.42315E-15	6.20435E-14
BTG1-DT	-2.15571	0.220548	0.403759
BTG2	0.446414	0.00825285	0.0316655
BTG3	0.360516	2.44499E-08	4.22595E-07
BTG3-AS1	0.101666	0.744931	0.857768
BTK	2.18806	0.180988	0.352239
BTN2A1	0.0103079	0.87557	0.936812
BTN2A2	0.08589	0.245448	0.43473
BTN3A1	-0.537502	9.34701E-12	2.60931E-10
BTN3A2	-0.422903	5.83321E-10	1.30579E-08
BTN3A3	-0.373763	0.000325959	0.00205238
BTNL9	-0.434865	0.00702708	0.0276194
BTRC	0.19157	0.00455202	0.0193571
BUB1	-0.0213941	0.642716	0.789232
BUB1B	-0.117222	0.035354	0.103113
BUB3	0.246944	4.70806E-08	7.70451E-07
BUD13	0.161002	0.0440875	0.122621
BUD23	0.0487768	0.411062	0.608002
BUD31	0.348333	4.12259E-08	6.87512E-07
BYSL	0.384167	3.67766E-09	7.21203E-08
BZW1	-0.277346	4.4828E-09	8.65805E-08
BZW1-AS1	0.202222	0.52021	0.699594
BZW2	0.00728386	0.893037	0.944439
C10orf143	-1.59161	0.292861	0.488347
C10orf55	-0.451166	0.0579716	0.151385
C10orf88	0.197312	0.0824633	0.196883
C10orf95	0.196498	0.802839	0.89366
C10orf95-AS1	-0.468682	0.00293952	0.0135138
C11orf1	-0.226513	0.1541	0.313108
C11orf24	-0.171338	0.0597617	0.15481
C11orf49	-0.0879336	0.205965	0.384304
C11orf54	0.129065	0.046143	0.127156
C11orf58	0.216066	3.08233E-05	0.000260945
C11orf65	0.832327	0.159065	0.320366
C11orf68	-0.440227	3.22746E-10	7.55044E-09
C11orf71	-0.208009	0.199778	0.376653
C11orf80	-0.475127	3.57403E-06	3.90161E-05
C11orf86	-0.471058	0.675453	0.812343
C11orf91	0.0730672	0.920923	0.959331
C11orf94	1.59614	0.309146	0.505703
C11orf96	-0.442957	0.771461	0.873633
C11orf98	-0.840735	0.0179589	0.0596594
C12orf29	0.18624	0.0206361	0.0670904
C12orf4	0.231602	0.0175968	0.0587151
C12orf43	0.0949555	0.217575	0.400014
C12orf57	-0.0694482	0.382239	0.579646
C12orf60	-0.112443	0.798827	0.891857
C12orf73	-0.00382806	0.971722	0.98848
C12orf75	0.335194	2.42688E-08	4.19901E-07
C12orf76	-0.111907	0.527209	0.705171
C13orf46	-0.6458	0.099723	0.226408
C14orf119	0.02397	0.708239	0.834967
C14orf132	-1.53633	5.83872E-17	2.98403E-15
C14orf178	0.396837	0.565427	0.735454
C14orf28	0.0827591	0.623146	0.775627
C14orf93	0.00314566	0.98043	0.992428
C15orf39	-0.122613	0.252754	0.44318
C15orf40	-0.0479264	0.716277	0.840446
C15orf48	-0.963392	2.42888E-10	5.76339E-09
C15orf61	0.421965	0.00703507	0.0276443
C15orf62	0.86205	0.0549601	0.145596
C15orf65	0.542927	0.151037	0.30869
C16orf46	0.0933708	0.722486	0.844365
C16orf72	-0.122345	0.0549839	0.145636
C16orf74	-0.381296	0.0107138	0.0390942
C16orf86	-0.309572	0.370111	0.568217
C16orf87	-0.018268	0.866975	0.932491
C16orf91	0.232931	0.0564682	0.148478
C16orf95	-0.0931199	0.709767	0.836056
C16orf95-DT	0.0473932	0.920393	0.95914
C16orf96	0.0411734	0.932597	0.966134
C17orf100	-0.126347	0.640849	0.787839
C17orf107	0.473719	0.599496	0.759535
C17orf113	-0.554604	0.268383	0.460602
C17orf58	-0.242285	0.0156817	0.0534569
C17orf67	-0.0195615	0.948603	0.975409
C17orf75	0.149331	0.107929	0.240211
C17orf80	0.0409314	0.597668	0.758443
C17orf97	-0.118438	0.600527	0.760503
C18orf21	0.0552108	0.600664	0.760619
C18orf25	0.0414616	0.465321	0.656334
C18orf32	0.0584476	0.834807	0.913629
C18orf54	-0.0634525	0.580802	0.746046
C18orf61	-0.970882	0.257214	0.448255
C19orf12	0.0295884	0.681688	0.816355
C19orf18	0.153662	0.884378	0.940853
C19orf25	-0.0868192	0.41942	0.615738
C19orf33	-0.0738078	0.187869	0.361086
C19orf38	-0.786192	0.59137	0.753502
C19orf44	-0.0788404	0.397018	0.594632
C19orf47	0.250201	0.0106719	0.0389841
C19orf53	0.0618994	0.325434	0.522974
C19orf54	-0.36722	0.0026038	0.0121931
C19orf71	-0.310839	0.50245	0.685703
C19orf73	-0.236975	0.778748	0.87806
C19orf81	0.153497	0.752201	0.861778
C1D	0.212407	0.061518	0.158176
C1GALT1	-0.608183	4.30305E-14	1.54705E-12
C1GALT1C1	0.228889	0.00226319	0.0108209
C1GALT1C1L	-0.490245	0.0832075	0.197949
C1QBP	0.18887	8.48063E-05	0.000637967
C1QL1	-0.600698	4.25044E-07	5.74449E-06
C1QL3	1.52	0.152154	0.310121
C1QL4	-1.58008	5.25194E-14	1.87199E-12
C1QTNF1	-0.00337851	0.994634	0.997255
C1QTNF12	-0.0873706	0.929124	0.964209
C1QTNF2	3.7654	0.00419762	0.0181191
C1QTNF3	0.320843	0.521641	0.700743
C1QTNF3-AMACR	-0.438349	0.759145	0.865841
C1QTNF6	-0.40555	2.0012E-11	5.30142E-10
C1R	-1.54805	0.00309445	0.0140799
C1RL	-0.306933	0.00700137	0.0275445
C1RL-AS1	-0.530058	0.00126862	0.00659731
C1S	-0.0816498	0.871003	0.934799
C1orf105	0.323702	0.778105	0.877832
C1orf109	-0.107989	0.334459	0.532787
C1orf112	0.0234672	0.767835	0.871257
C1orf115	-0.206584	0.00139433	0.00716576
C1orf116	0.308059	0.686785	0.819917
C1orf122	0.362242	0.000120594	0.000868089
C1orf131	-0.00725264	0.956537	0.97981
C1orf147	-1.53454	0.358321	0.556964
C1orf159	-0.240588	0.0338246	0.0996323
C1orf162	-0.589019	0.172363	0.340296
C1orf167	-0.295033	0.453932	0.646643
C1orf174	-0.00746126	0.923136	0.960481
C1orf198	0.43621	3.41746E-11	8.828E-10
C1orf21	-0.545712	9.09949E-09	1.68686E-07
C1orf21-DT	-2.15591	0.0738262	0.180943
C1orf216	0.0768505	0.326271	0.524014
C1orf220	0.00504305	0.994302	0.997255
C1orf226	-0.244746	0.194362	0.369588
C1orf35	-0.349378	0.000523198	0.00308167
C1orf43	0.138384	0.00931606	0.0349142
C1orf50	-0.113631	0.287479	0.481888
C1orf52	0.00579871	0.957209	0.980104
C1orf53	0.0590234	0.8096	0.898173
C1orf54	-0.626491	0.553182	0.72532
C1orf56	0.298772	0.137357	0.287129
C1orf74	-0.193037	0.202321	0.379938
C2	-0.751783	0.195218	0.370813
C20orf141	-2.6843	0.165075	0.329476
C20orf202	0.612849	0.641989	0.788716
C20orf204	-0.616427	0.422323	0.618387
C20orf27	0.0393674	0.556193	0.727516
C20orf96	-0.265802	0.0167755	0.0564737
C21orf58	-0.000103103	0.999164	0.999484
C21orf62-AS1	-0.532254	0.541258	0.716219
C21orf91	0.183122	0.116387	0.254011
C22orf23	-0.254204	0.469912	0.659788
C22orf39	0.186436	0.0408859	0.115791
C2CD2	-0.197203	0.00264119	0.0123335
C2CD2L	0.373455	0.000601991	0.00348278
C2CD3	0.659057	3.45967E-42	9.14273E-40
C2CD4C	-1.16373	9.97739E-06	9.61837E-05
C2CD5	0.113353	0.0926865	0.214209
C2orf15	0.371502	0.334891	0.533075
C2orf27A	-0.167865	0.527716	0.705626
C2orf42	0.259489	0.148285	0.3043
C2orf49	-0.134259	0.155625	0.315213
C2orf49-DT	0.00545375	0.988355	0.995108
C2orf50	-0.538135	0.528354	0.706087
C2orf68	-0.252278	0.00161246	0.00813577
C2orf69	0.112104	0.355103	0.553775
C2orf72	-0.492805	0.000240597	0.00156596
C2orf74	-0.604962	0.000584452	0.00340026
C2orf74-DT	0.0157857	0.875298	0.936712
C2orf76	0.183559	0.148475	0.304579
C2orf81	-0.556557	0.0207772	0.0674305
C2orf88	0.900541	0.00614392	0.02482
C2orf92	0.234357	0.459019	0.650698
C3	-0.984382	0.092191	0.213485
C3orf14	0.0141265	0.887395	0.942371
C3orf18	-0.805635	6.10634E-15	2.4618E-13
C3orf20	-0.811789	0.0975337	0.222471
C3orf22	0.583362	0.267704	0.460087
C3orf33	-0.130653	0.427791	0.62319
C3orf38	0.124819	0.100352	0.227432
C3orf52	-0.551256	0.00279167	0.0129333
C3orf62	0.130093	0.333997	0.532408
C3orf70	-0.0283299	0.96966	0.987403
C3orf80	0.0130208	0.983672	0.99318
C4A	-0.200445	0.746575	0.859148
C4BPB	1.63806	0.00319607	0.0144848
C4orf19	0.399931	0.18593	0.358896
C4orf3	-0.410253	2.73829E-13	9.15149E-12
C4orf33	-0.520045	0.000772574	0.00434409
C4orf36	0.364825	0.384439	0.582037
C4orf46	-0.000753319	0.992324	0.996229
C4orf47	-1.12402	7.7872E-11	1.93053E-09
C4orf48	0.104888	0.343658	0.542497
C5	0.0494269	0.917733	0.957269
C5AR1	0.908254	0.0992195	0.225559
C5orf15	-0.00434037	0.935708	0.967824
C5orf22	0.305235	1.14306E-06	1.40327E-05
C5orf24	0.0510483	0.428016	0.62338
C5orf34	0.211827	0.0087699	0.0332803
C5orf34-AS1	0.036735	0.961441	0.982499
C5orf49	0.809605	0.454755	0.647146
C5orf63	-0.0646906	0.725997	0.846626
C6orf120	-0.086969	0.276342	0.469715
C6orf132	0.0695941	0.775081	0.875908
C6orf136	0.325678	0.00725863	0.0283746
C6orf163	0.616193	0.415204	0.612046
C6orf223	-0.589503	0.0539275	0.143547
C6orf226	-0.159662	0.499957	0.683551
C6orf47	0.0221936	0.823684	0.906352
C6orf52	0.159368	0.751442	0.861562
C6orf62	-0.13754	0.00530858	0.0219451
C6orf89	0.0935903	0.0599638	0.155164
C7orf25	-0.156738	0.144444	0.298092
C7orf26	0.475862	4.7285E-09	9.10085E-08
C7orf31	-0.114602	0.566669	0.736262
C7orf50	0.0111939	0.883668	0.940337
C7orf57	-0.658891	0.564431	0.734734
C8G	-0.243652	0.81118	0.898911
C8orf33	0.0394322	0.480209	0.668814
C8orf34	-1.08544	0.41908	0.615575
C8orf44	-0.246621	0.252398	0.442883
C8orf58	-0.364039	3.20006E-09	6.38858E-08
C8orf76	0.509768	0.0223642	0.0716292
C8orf82	-0.0280853	0.68818	0.820757
C8orf88	-2.17343	0.0666895	0.167988
C9orf116	-0.703919	0.0103039	0.0378479
C9orf163	0.365911	0.385623	0.583357
C9orf24	-2.00007	0.0998858	0.226653
C9orf40	0.26102	0.000213334	0.00142023
C9orf43	-0.487346	0.369727	0.567943
C9orf64	0.234719	0.0664438	0.167567
C9orf72	0.0226257	0.853117	0.925047
C9orf78	0.175023	0.00900655	0.0339997
C9orf85	0.0455208	0.742018	0.856151
CA11	-0.76614	0.00027719	0.00177218
CA13	0.449165	7.09793E-05	0.000546577
CA14	0.387689	0.12563	0.268734
CA2	-0.00557953	0.940743	0.970949
CA3	-1.41156	0.356911	0.555507
CA3-AS1	-0.865959	0.420607	0.616836
CA5B	-0.870145	0.43532	0.629959
CA5BP1-CA5B	0.255545	0.0801273	0.192635
CA8	-0.360694	0.436008	0.630529
CA9	-2.08809	0.0551021	0.145813
CAAP1	0.0299464	0.709652	0.83598
CAB39	0.0121485	0.84595	0.920607
CAB39L	0.356907	0.000255914	0.00165141
CABIN1	-0.255338	2.95706E-05	0.000251237
CABLES1	-0.0964237	0.465447	0.65638
CABLES2	0.217565	0.0453198	0.125406
CABP7	0.0951526	0.877628	0.937454
CABYR	0.0566559	0.4226	0.618616
CACFD1	0.0666892	0.591718	0.753715
CACHD1	0.216954	0.127518	0.271375
CACNA1A	0.528603	0.530617	0.708257
CACNA1B	1.79188	0.329595	0.52772
CACNA1D	-0.376304	0.742747	0.856655
CACNA1G	-0.38016	0.510686	0.692682
CACNA1H	-1.40191	0.01471	0.0509346
CACNA2D1	-0.14524	0.145892	0.300431
CACNA2D2	-0.314321	0.269659	0.462043
CACNB1	-0.696769	4.02822E-08	6.73126E-07
CACNB2	-0.565546	0.659971	0.801385
CACNB3	-1.08743	1.74012E-36	3.44088E-34
CACNB4	-1.88312	6.92997E-06	7.04448E-05
CACNG4	-0.299148	0.674834	0.81207
CACNG7	-1.18847	0.137553	0.287404
CACNG8	-1.09889	0.0929716	0.214749
CACTIN	0.0955424	0.19263	0.367303
CACTIN-AS1	0.686643	0.0311565	0.0933795
CACUL1	-0.34192	8.86238E-09	1.64842E-07
CACYBP	0.152907	0.00226986	0.0108434
CAD	0.262086	8.89119E-08	1.39158E-06
CADM2	0.282656	0.79124	0.887227
CADM4	0.0126981	0.936454	0.968163
CADPS2	0.118799	0.173841	0.342201
CAHM	-0.497632	0.305348	0.501914
CALB1	-0.980729	0.209745	0.389389
CALB2	-0.0051009	0.961532	0.982527
CALCOCO1	0.111165	0.0581105	0.151611
CALCOCO2	0.0187705	0.756386	0.864307
CALCRL	0.206671	0.719105	0.842574
CALCRL-AS1	1.0977	1.16559E-07	1.76647E-06
CALD1	-0.00922092	0.877777	0.937512
CALHM2	-0.496085	0.240996	0.429453
CALHM3	-1.4501	0.00881251	0.0334115
CALHM4	1.50345	4.65598E-18	2.64849E-16
CALHM5	-0.448178	0.0544437	0.144643
CALM1	-0.17212	9.88617E-06	9.54151E-05
CALM2	0.176347	0.000342532	0.00213941
CALM3	0.108087	0.016866	0.0567554
CALML4	0.208081	0.172283	0.340183
CALML6	-1.98343	0.0610719	0.157394
CALR	-0.159605	0.000111791	0.000811561
CALU	-0.0929368	0.0310457	0.0931316
CAMK1	-0.279184	0.0376484	0.108509
CAMK1D	-0.374744	5.2611E-06	5.49126E-05
CAMK2B	-0.26407	0.698641	0.828651
CAMK2D	-0.183887	0.011873	0.0426863
CAMK2G	-0.11265	0.081199	0.194648
CAMK2N1	0.178418	0.794642	0.88968
CAMK2N2	-0.069869	0.740237	0.854911
CAMK4	-0.098014	0.54965	0.7228
CAMKK1	-1.23981	2.39416E-09	4.86149E-08
CAMKK2	0.0950601	0.0821987	0.196393
CAMKMT	0.251843	0.188314	0.361732
CAMKV	-0.213293	0.871289	0.934928
CAMLG	0.036955	0.542895	0.717324
CAMSAP1	-0.110466	0.0541806	0.144029
CAMSAP1-DT	-0.124441	0.602738	0.762199
CAMSAP2	0.197199	0.00892039	0.0337281
CAMSAP3	-0.172856	0.179419	0.349824
CAMTA1	0.074034	0.376753	0.574985
CAMTA1-DT	-0.518363	0.657321	0.799726
CAMTA2	-0.0988933	0.168079	0.333907
CAMTA2-AS1	-0.436488	0.0514522	0.138625
CAND1	0.0331987	0.523834	0.702194
CAND1.11	-1.22863	0.00446474	0.0190201
CAND2	-1.1305	0.237999	0.42608
CANT1	-0.00458708	0.943338	0.972375
CANX	-0.252898	3.77234E-09	7.37159E-08
CAP1	-0.0256491	0.548725	0.721964
CAP2	0.33252	3.75819E-09	7.36126E-08
CAPG	-0.734031	7.1987E-16	3.26695E-14
CAPN1	-0.322743	1.95469E-08	3.43571E-07
CAPN10	0.112349	0.302495	0.498506
CAPN10-DT	0.626266	0.00402216	0.0174845
CAPN12	-0.606587	0.0970462	0.221633
CAPN14	0.0805367	0.81003	0.898498
CAPN15	0.0458164	0.412156	0.60923
CAPN2	0.115979	0.00150828	0.00769429
CAPN3	0.489154	0.542973	0.717362
CAPN5	0.0634277	0.538632	0.714144
CAPN6	-0.444237	0.614222	0.770212
CAPN7	0.134946	0.0275533	0.0849298
CAPN8	-0.216833	0.779082	0.878219
CAPNS1	0.118401	0.0225397	0.0720385
CAPRIN1	0.0738866	0.0717678	0.177311
CAPRIN2	-0.56655	2.23932E-17	1.16966E-15
CAPS	0.0814626	0.783786	0.882057
CAPS2	-0.106572	0.543288	0.717461
CAPZA1	0.0681048	0.199535	0.376324
CAPZA2	0.0775469	0.21481	0.396444
CAPZB	0.0495688	0.319463	0.517031
CARD10	-0.114783	0.0951453	0.218666
CARD14	-0.886425	0.511527	0.693088
CARD16	0.527613	0.617092	0.771945
CARD19	-0.173255	0.0583516	0.15213
CARD6	0.144997	0.221619	0.405051
CARD8	-0.0815473	0.339908	0.538266
CARD8-AS1	0.517201	0.0142938	0.0497631
CARD9	0.539173	0.714802	0.839665
CARF	-1.08339	0.000432439	0.00262242
CARHSP1	-0.150753	0.00264666	0.0123486
CARM1	-0.0297665	0.584227	0.748567
CARMIL1	-0.100766	0.181139	0.352473
CARMIL2	-0.612734	0.000169481	0.00116954
CARNMT1	0.046576	0.58632	0.750233
CARNMT1-AS1	0.0222078	0.98125	0.992487
CARNS1	-1.49555	0.0459856	0.126838
CARS1	0.490499	1.14065E-17	6.13144E-16
CARS1-AS1	0.805713	0.0379458	0.109219
CARS2	0.155002	0.00891793	0.0337265
CASC2	-0.176478	0.709113	0.835878
CASC3	0.224548	7.34692E-06	7.40038E-05
CASC8	0.439007	0.00546753	0.0224958
CASD1	0.246107	0.0549204	0.145568
CASK	-0.0284164	0.703474	0.832007
CASKIN1	-0.289448	0.00943281	0.0352246
CASKIN2	0.165855	0.0824971	0.196929
CASP1	0.429448	0.410389	0.607808
CASP10	-0.313185	0.0520353	0.139833
CASP2	0.30207	3.40355E-06	3.72908E-05
CASP3	0.283839	3.91637E-06	4.2077E-05
CASP4	0.0498017	0.457885	0.649707
CASP6	0.00958309	0.924638	0.961519
CASP7	0.191505	0.0222785	0.0714373
CASP8	0.00338967	0.959433	0.981474
CASP8AP2	-0.0597878	0.459635	0.651133
CASP9	-0.0115583	0.911495	0.954297
CASS4	0.599819	0.532835	0.709501
CAST	-0.0338499	0.505123	0.687825
CASTOR1	-0.717855	0.00772057	0.0298855
CASTOR2	0.130697	0.220081	0.403157
CASZ1	0.156872	0.233204	0.41969
CAT	-0.273934	1.90654E-05	0.000170623
CATSPER1	-0.402278	0.0149086	0.051441
CATSPER2	-0.523825	0.20131	0.378767
CATSPER3	-0.14913	0.735087	0.852738
CATSPERE	1.00802	0.0352325	0.102831
CATSPERG	-1.07792	0.0426925	0.119693
CAV1	0.0981136	0.024615	0.0775228
CAV2	0.13781	0.0285812	0.087444
CAVIN1	0.244086	6.49681E-09	1.23047E-07
CAVIN2	0.863704	0.244787	0.434037
CAVIN3	-0.375415	0.34288	0.54183
CAVIN4	-0.609451	0.0680947	0.170673
CBARP	-0.934143	2.07501E-09	4.26031E-08
CBFA2T2	-0.20341	0.000893694	0.00490881
CBFB	0.248118	0.000131958	0.000937475
CBL	-0.258795	8.37367E-09	1.56629E-07
CBLB	-0.252318	0.0417937	0.117717
CBLL1	0.264366	0.00174872	0.00869994
CBLL1-AS1	1.12417	0.000569256	0.003327
CBLN3	-1.82253	2.89573E-05	0.000246531
CBR1	-0.29141	2.31899E-05	0.000202836
CBR1-AS1	0.107129	0.741836	0.856151
CBR3	-0.787199	0.031173	0.0934122
CBR3-AS1	-1.06244	0.295841	0.491244
CBR4	0.147191	0.197502	0.373591
CBS	-0.0920241	0.83347	0.913008
CBWD1	0.720629	4.37512E-14	1.56956E-12
CBWD2	-0.0223003	0.872686	0.935604
CBWD3	0.163324	0.563608	0.734065
CBWD5	-0.226087	0.0888121	0.207858
CBWD6	0.470411	0.465655	0.656526
CBX1	-0.0252292	0.505748	0.688257
CBX2	-0.219891	0.105686	0.236688
CBX3	0.0569099	0.416377	0.613285
CBX4	-0.422176	3.60486E-06	3.92036E-05
CBX5	0.11826	0.0157333	0.0535842
CBX6	0.0912865	0.0846855	0.200545
CBX7	-0.314235	0.000769457	0.00432803
CBX8	0.0723567	0.560258	0.731193
CBY1	-0.06147	0.518628	0.69867
CBY2	0.307241	0.425951	0.621764
CC2D1A	0.0692666	0.392649	0.5905
CC2D1B	0.0316464	0.59095	0.753372
CC2D2A	0.00462858	0.965698	0.98491
CC2D2B	0.340912	0.739561	0.854531
CCAR1	0.265373	1.0217E-05	9.82657E-05
CCAR2	-0.0159615	0.771297	0.873582
CCDC102A	-0.0260699	0.727393	0.847701
CCDC102B	-0.298378	0.51517	0.696199
CCDC103	-0.510616	0.0203965	0.0664286
CCDC106	-0.487761	0.227486	0.412795
CCDC107	-0.229724	0.0230651	0.0734212
CCDC110	-0.965569	0.019269	0.0633025
CCDC112	-0.350562	0.0136141	0.0479497
CCDC113	-0.365968	0.00323077	0.014614
CCDC115	-0.289025	0.00145237	0.00744563
CCDC116	-0.785767	0.459307	0.650874
CCDC117	0.253315	0.000232511	0.00152168
CCDC12	0.191003	0.0116025	0.0418495
CCDC120	-0.143926	0.0675078	0.169572
CCDC121	-0.266889	0.193961	0.369036
CCDC122	-0.0645786	0.794886	0.889708
CCDC124	0.0129532	0.83203	0.911971
CCDC125	-0.122608	0.152306	0.310209
CCDC126	0.461084	0.0126287	0.0449846
CCDC127	-0.127861	0.064196	0.163217
CCDC13	0.736373	0.110435	0.244415
CCDC134	-0.180367	0.0260997	0.0813503
CCDC136	0.0624184	0.862878	0.929891
CCDC137	0.161026	0.0136223	0.047958
CCDC138	0.129146	0.258823	0.450209
CCDC14	-0.132886	0.0785608	0.189472
CCDC142	-0.150288	0.138542	0.288912
CCDC146	-0.095172	0.848133	0.922077
CCDC148	0.297266	0.297643	0.493201
CCDC149	0.345109	0.011569	0.0417738
CCDC15	-0.142252	0.382301	0.579646
CCDC15-DT	-1.86232	0.207748	0.386763
CCDC150	-0.00836068	0.951267	0.977092
CCDC152	-1.80654	0.311245	0.507886
CCDC153	0.27844	0.466262	0.657102
CCDC154	-0.325538	0.675096	0.812192
CCDC157	0.171328	0.47243	0.66164
CCDC159	-0.446083	0.155038	0.314391
CCDC163	0.00307037	0.984527	0.993741
CCDC167	-0.00130558	0.986518	0.994522
CCDC169	-0.476019	0.563858	0.734275
CCDC17	-0.589726	0.0970266	0.221619
CCDC170	-0.192528	0.797182	0.890883
CCDC171	-0.711144	0.00451835	0.0192337
CCDC174	0.262773	0.00466687	0.0197797
CCDC18	-0.358209	0.0201865	0.065835
CCDC18-AS1	-0.701846	0.00528552	0.0218764
CCDC180	-1.42035	0.306857	0.502901
CCDC183	0.0670628	0.858783	0.927886
CCDC183-AS1	-0.181513	0.433671	0.628745
CCDC184	-0.872733	0.31303	0.509948
CCDC186	-0.255947	0.0732273	0.179953
CCDC191	-0.77994	6.23896E-07	8.17264E-06
CCDC192	-0.358729	0.770003	0.872842
CCDC22	-0.1095	0.203315	0.380995
CCDC24	-1.06381	3.04813E-10	7.14096E-09
CCDC25	0.100536	0.141305	0.293202
CCDC28A	0.0503368	0.55183	0.724249
CCDC28A-AS1	-0.192072	0.746427	0.859148
CCDC28B	-0.534427	0.0415327	0.117203
CCDC3	-1.47928	0.0596771	0.154712
CCDC30	-0.582527	0.327512	0.525297
CCDC32	0.201236	0.0225515	0.0720625
CCDC34	-0.0959706	0.305594	0.502119
CCDC39	-0.215159	0.806932	0.896531
CCDC40	0.408177	0.238872	0.426795
CCDC43	0.192066	0.0517237	0.139237
CCDC47	-0.110627	0.021212	0.0686138
CCDC50	0.311524	1.24646E-09	2.65772E-08
CCDC51	-0.106852	0.301405	0.497352
CCDC57	-0.455436	1.57034E-07	2.32472E-06
CCDC59	0.328153	1.65871E-05	0.000150882
CCDC6	-0.0561683	0.333832	0.53235
CCDC61	-0.217308	0.134301	0.282444
CCDC62	-1.18269	0.128291	0.272635
CCDC65	-0.814243	0.414098	0.610958
CCDC66	0.0223097	0.862443	0.929724
CCDC68	-0.102019	0.509826	0.691961
CCDC69	-0.34604	0.00885385	0.03353
CCDC7	-0.184302	0.539229	0.71447
CCDC71	-0.037103	0.669237	0.808086
CCDC71L	0.174426	0.101752	0.229977
CCDC73	0.0642037	0.936572	0.968224
CCDC74A	-0.492652	0.00157746	0.00799201
CCDC74B	-0.374409	0.220213	0.403235
CCDC77	-0.0425739	0.700922	0.830483
CCDC78	-0.364425	0.426795	0.622394
CCDC80	-0.240179	0.00421409	0.0181666
CCDC81	1.16082	0.208255	0.387481
CCDC82	-0.113399	0.217458	0.399874
CCDC85A	-0.664363	0.336452	0.534731
CCDC85B	-0.332476	3.09485E-07	4.28737E-06
CCDC85C	0.223949	3.89943E-05	0.000320642
CCDC86	0.451458	1.34777E-21	9.99393E-20
CCDC87	0.744023	0.303427	0.499632
CCDC88A	-0.12987	0.0784643	0.189404
CCDC88B	-1.05506	6.96857E-12	1.98538E-10
CCDC88C	-0.0192923	0.790532	0.886732
CCDC9	0.224739	0.0151196	0.0519704
CCDC90B	-0.0214207	0.747014	0.859511
CCDC91	-0.00702941	0.951766	0.97722
CCDC92	-0.117322	0.0922058	0.213485
CCDC93	0.0689879	0.229525	0.415307
CCDC96	-0.484363	0.261365	0.452849
CCDC97	0.191609	0.0435238	0.121378
CCDC9B	0.105616	0.111046	0.245471
CCER2	0.179813	0.584159	0.748564
CCHCR1	-0.0539899	0.417165	0.613956
CCL2	0.787006	0.311239	0.507886
CCL20	-0.134604	0.83907	0.91673
CCL24	-0.829029	0.380243	0.577633
CCL27	-0.970374	0.515839	0.69665
CCL5	-1.98885	0.155403	0.314901
CCM2	0.0508851	0.534827	0.711485
CCN1	0.415933	1.39478E-25	1.43009E-23
CCN2	0.653779	3.29925E-60	1.88968E-57
CCN3	-0.627957	0.0260269	0.0811691
CCN5	-0.120303	0.583871	0.748453
CCNA1	-1.2447	0.446612	0.640275
CCNA2	0.201276	0.000272764	0.00174725
CCNB1	0.103033	0.0197391	0.0646168
CCNB1IP1	-0.115452	0.0913515	0.2121
CCNB2	0.0449024	0.368275	0.566813
CCNB3	-0.139447	0.604865	0.763726
CCNC	0.258952	8.71721E-05	0.000652514
CCND1	-0.19604	1.15622E-06	1.41525E-05
CCND2	-0.0698632	0.472308	0.661618
CCND2-AS1	0.549286	0.611615	0.768277
CCND3	0.246374	5.23558E-05	0.000418493
CCNDBP1	0.104442	0.107112	0.238899
CCNE1	0.262942	0.00118678	0.00624406
CCNE2	-0.0210745	0.821761	0.904945
CCNF	0.054421	0.351822	0.551045
CCNG1	0.220947	0.000356728	0.00220927
CCNG2	-0.643797	2.7086E-23	2.28375E-21
CCNH	0.0748503	0.311464	0.508195
CCNI	0.111263	0.00598699	0.0242961
CCNI2	-0.751847	0.142716	0.295412
CCNJ	0.306566	0.00509265	0.021179
CCNJL	0.208268	0.00842133	0.0322003
CCNK	0.16412	0.00430415	0.0184988
CCNL1	0.232532	0.000125189	0.000896291
CCNL2	0.157402	0.00307063	0.0140003
CCNO	0.208633	0.162868	0.326088
CCNQ	0.238405	0.0234938	0.074543
CCNT1	-0.178439	0.00270525	0.0125815
CCNT2	0.0729047	0.343418	0.542325
CCNT2-AS1	-0.524821	0.42278	0.618821
CCNY	0.160564	0.00131504	0.00679613
CCNYL1	-0.0688507	0.417126	0.613954
CCP110	0.174529	0.0537605	0.143264
CCPG1	-0.199742	0.185038	0.357797
CCR10	-0.066753	0.854855	0.925869
CCR7	0.677236	0.648587	0.793465
CCS	6.78613E-05	0.999321	0.999501
CCSAP	-0.257891	0.00163417	0.0082303
CCSER1	0.490565	0.437348	0.631682
CCSER2	-0.0521495	0.480682	0.66901
CCT2	0.288718	6.14473E-14	2.17621E-12
CCT3	0.237933	9.27991E-08	1.4446E-06
CCT4	0.153442	0.000156433	0.00108718
CCT5	0.259003	7.70222E-12	2.18317E-10
CCT6A	0.327005	6.94122E-14	2.44266E-12
CCT6B	-0.123956	0.844162	0.919632
CCT7	0.174367	9.80597E-05	0.000724543
CCT8	0.106162	0.012899	0.0457998
CCZ1	0.167948	0.0313987	0.0938683
CCZ1B	0.224143	0.0161044	0.0546463
CD101	0.00793696	0.994722	0.997255
CD101-AS1	-0.0631222	0.944066	0.972763
CD109	-0.699013	1.475E-08	2.64576E-07
CD109-AS1	0.602649	0.488043	0.674665
CD14	0.510398	0.554945	0.726726
CD151	-0.166606	0.00224675	0.0107515
CD163L1	0.0345624	0.478024	0.666889
CD164	0.189047	0.00426674	0.0183698
CD24	-1.34777	6.13404E-05	0.000479917
CD27-AS1	1.29079	0.0855236	0.202098
CD274	0.242408	0.39526	0.592797
CD276	-0.296052	2.47042E-06	2.79331E-05
CD2AP	-0.126463	0.106768	0.238331
CD2BP2	0.140451	0.0241914	0.0764497
CD2BP2-DT	-0.892945	0.160778	0.323073
CD320	-0.0286951	0.644001	0.789727
CD36	3.68191	0.0926438	0.214141
CD37	1.77127	0.123556	0.265432
CD38	-1.12935	0.0520342	0.139833
CD40	-0.785776	6.08935E-10	1.35946E-08
CD44	-0.34832	9.526E-18	5.15397E-16
CD46	-0.30899	3.77151E-09	7.37159E-08
CD47	-0.0808828	0.135011	0.283649
CD55	0.0252169	0.716561	0.840566
CD58	-0.0105615	0.934783	0.967303
CD59	-0.248022	5.11958E-11	1.30224E-09
CD63	-0.0339581	0.504444	0.687351
CD63-AS1	0.241696	0.0835822	0.198527
CD68	-0.352597	5.35839E-05	0.000427077
CD72	-1.5437	0.00650986	0.0259695
CD79A	0.285744	0.69588	0.82697
CD81	-0.139761	0.0245214	0.0772718
CD81-AS1	0.573746	0.354348	0.553053
CD82	-0.939918	2.05769E-05	0.000182284
CD83	0.0968053	0.198022	0.374192
CD8A	0.163448	0.798601	0.891808
CD9	-0.327445	1.33283E-11	3.62923E-10
CD96	-0.56391	0.635345	0.784357
CD99	0.00996353	0.989737	0.995339
CD99L2	0.052126	0.411057	0.608002
CDA	0.429915	0.163319	0.326834
[truncated: 14,611 more rows]
