# Supplementary material for: OFD1 inhibition induces BRCAness to create a therapeutic vulnerability to PARP inhibition in pancreatic cancer
Source: Nat Commun. 2025 Aug 5;16:7209. doi: 10.1038/s41467-025-62295-8 (PMC12325586; doi:10.1038/s41467-025-62295-8)
Supplement: Supplementary file 6 — Supplementary Data 4 [file 41467_2025_62295_MOESM6_ESM.xlsx]

## Sheet: Supplementary Data 4
OFD1 and BRCA1 expression change upon Small molecular inhibitors
Small molecular inhibitors	Catalog(Selleck)	treatment concentration	treatment time	OFD1 expression Fold Change（Normalized to control)	BRCA1 expression Fold Change(Normalized to control)
control		NA	NA	1	1
shOFD1		NA	NA	0.32	0.56
Cisplatin	S1166	10uM	24h	2.3	4.82		R=0.7363,p=1.37E-7
Gemcitabine	S1714	10uM	24h	2.69	5.02
Oxaliplatin	S1224	10uM	24h	1.3	2.55
Olaparib	S1060	10uM	24h	1.28	1.69
OSI-930	S1220	10uM	24h	0.96	1.21
AZD7762	S1532	10uM	24h	1.73	0.55
LY2603618	S2626	10uM	24h	1.01	1.18
VE-822	S7102	10uM	24h	1.04	0.86
AZ-20	S7050	10uM	24h	1.16	0.71
PI-103	S1038	10uM	24h	1.06	0.5
Roscovitine(CYC202)	S1153	10uM	24h	0.8	0.94
Flavopiridol(Alvocidib)	S1230	10uM	24h	0.15	0.1
AZD-7762	S1532	10uM	24h	0.75	0.81
KU-60019	S1570	10uM	24h	1.1	1.08
JNJ-7706621	S1249	10uM	24h	0.04	0.05
PHA-793887	S1487	10uM	24h	0.28	0.98
AT7519	S1524	10uM	24h	0.05	0.04
BS-181HCl	S1572	10uM	24h	0.5	0.7
BMS-265246	S2014	10uM	24h	0.95	0.94
Dinaciclib(SCH727965)	S2768	10uM	24h	0.08	0.07
LY2603618	S2626	10uM	24h	0.45	0.53
CHIR-124	S2683	10uM	24h	0.3	0.24
PP121	S2622	10uM	24h	2.41	0.77
AZD5438	S2621	10uM	24h	0.07	0.23
A-674563	S2670	10uM	24h	0.92	1.01
Flavopiridol HCl	S1230	10uM	24h	1.19	1.37
R547	S2688	10uM	24h	0.09	0.05
PHA-793887	S1487	10uM	24h	0.07	0.09
PF-477736	S2904	10uM	24h	1.43	0.95
Schisandrin B(Sch B)	S3600	10uM	24h	0.85	0.85
VE-822	S7102	10uM	24h	1.07	0.95
CGK733	S7136	10uM	24h	0.74	2.01
AZD6738	S7693	10uM	24h	0.91	0.81
SU9516	S7636	10uM	24h	1.6	1.28
Ro-3306	S7747	10uM	24h	1.14	1.42
Purvalanol A	S7793	10uM	24h	1.12	1.43
Statistical analysis was based on three independent biological replicates. OFD1 and BRCA1 expression fold change (normalized to control) is presented as the mean of these replicates.Pearson correlation coefficient（two-side) was used for statistical analysis
