# Supplementary material for: OFD1 inhibition induces BRCAness to create a therapeutic vulnerability to PARP inhibition in pancreatic cancer
Source: Nat Commun. 2025 Aug 5;16:7209. doi: 10.1038/s41467-025-62295-8 (PMC12325586; doi:10.1038/s41467-025-62295-8)
Supplement: Supplementary file 9 — Source Data [file 41467_2025_62295_MOESM9_ESM.xlsx]

## Sheet: Fig1a
GSE15471						GSE71729						GSE62452
Normal(n=39)	Pancreatic cancer(n=39)		P value		Normal（n=46)	Pancreatic cancer(n=145)		P value			Normal(n=61)	Pancreatic cancer(n=69)		P value
9.02447	8.45502		0.000180836		3.975	5.643		0.018407			5.65416	6.03652		0.0319675
8.85802	8.57595				4.218	4.024					5.76973	6.90262
7.66626	9.22675				4.117	4.478					5.16797	6.00242
7.79539	9.06557				4.522	4.335					6.05004	4.84097
8.24936	8.74597				4.16	4.407					5.60577	6.41961
7.93433	8.81936				4.472	5.149					5.11447	5.60485
7.68752	8.69802				4.539	3.723					6.15614	5.69593
9.10523	8.72204				4.763	4.39					5.37835	6.17364
8.24384	8.37566				4.219	4.341					5.3178	6.41478
8.43793	8.9164				3.676	3.777					5.57817	5.90938
8.39863	8.79213				4.401	4					5.75203	5.96612
8.31869	8.4335				4.138	4.126					5.83734	6.1236
8.865	8.58203				3.878	3.721					5.97907	5.97301
8.51993	8.26126				4.255	3.853					6.15557	5.98159
8.32928	8.84816				4.297	3.988					5.23407	5.69598
8.56371	8.95497				4.244	3.883					5.96094	5.58775
8.30797	8.51667				3.966	4.152					5.80649	5.56548
8.12087	8.29864				4.312	4.688					5.58435	5.6489
8.16525	9.2709				4.082	4.642					5.99752	5.37452
8.31219	8.89098				4.365	4.45					5.56207	6.28464
8.31403	8.5738				3.64	4.257					5.6318	5.64689
8.23352	8.52406				4.977	4.689					4.70781	5.58381
7.93946	8.7485				3.816	3.977					5.23336	5.67207
8.24747	8.77861				4.755	4.503					5.49849	5.37024
8.24406	8.80436				3.087	5.071					6.09336	5.52532
8.43089	9.07358				3.177	4.19					5.30652	5.24761
8.60259	8.53012				3.965	4.521					6.36769	6.04235
8.31697	8.71079				3.586	4.573					5.39611	5.43623
9.15345	9.3517				4.183	3.897					5.42558	5.41822
8.71649	8.70861				4.358	4.055					5.99717	5.46773
8.6866	8.441				4.964	4.64					5.25361	5.78024
8.9598	8.69689				4.76	4.589					5.57334	5.55441
8.28751	8.57287				4.445	4.342					6.21107	6.09108
8.26199	8.61134				4.412	3.865					5.56909	5.51011
8.10126	8.51839				3.948	3.945					5.90109	6.39266
7.33745	8.87438				3.749	4.224					5.88692	5.3701
8.20538	8.57728				3.769	4.345					5.89626	5.73562
8.01882	8.81969				4.397	3.618					6.30294	5.90139
9.40141	8.69495				4.873	4.143					6.09881	5.74819
					4.331	4.384					5.45387	5.34769
					4.425	4.755					5.75565	5.76367
					4.586	4.07					5.78128	5.48461
					4.556	4.743					5.7875	6.32731
					4.718	5.05					4.73205	5.03023
					4.66	4.088					6.10355	5.52768
					4.525	4.632					4.94512	5.98415
						4.094					5.49269	5.75619
						3.741					4.9937	5.8462
						4.33					6.07974	6.06255
						4.329					5.84117	6.21721
						4.316					5.24148	5.33751
						3.783					6.68567	5.97868
						4.079					5.44888	5.87558
						4.072					6.05973	6.26871
						3.826					5.49667	6.28543
						4.414					5.56587	5.49787
						3.626					5.30236	5.79312
						4.622					5.21324	5.71941
						4.514					5.8455	5.62245
						4.526					5.2475	6.80185
						4.223					5.52941	6.09114
						3.98						6.24756
						4.391						6.23246
						4.72						5.45251
						3.957						4.8759
						4.538						5.90496
						4.137						5.40664
						4.563						6.05628
						4.132						5.87003
						5.007
						4.556
						4.654
						4.808
						4.655
						4.744
						4.169
						4.438
						5.044
						5.142
						4.471
						4.594
						4.902
						4.391
						3.612
						4.219
						3.961
						4.608
						4.819
						4.62
						4.392
						4.476
						4.068
						4.239
						4.726
						4.112
						4.487
						4.505
						4.341
						3.633
						3.989
						4.673
						4.142
						4.568
						5.646
						4.664
						4.449
						4.465
						4.101
						4.418
						3.887
						4.713
						3.996
						3.556
						5.712
						5.632
						4.253
						4.572
						4.155
						4.119
						4.155
						4.354
						4.354
						4.708
						4.482
						4.931
						5.135
						5.151
						4.275
						5.116
						4.287
						4.178
						4.866
						4.937
						5.759
						4.547
						4.573
						4.867
						4.994
						3.993
						4.528
						3.836
						4.82
						4.465
						5.938
						4.495

## Sheet: Fig1c
	Tumor	Normal		P value
	0.883	0.016		7.7002e-06
	0.16	0.041
	0.006	0.147
	0.483	0.24
	2.701	0.091
	0.02	0.026
	0.118	0.0273
	0.433	0.201
	1.967	0.024
	0.014	0.174
	0.107	0.028
	0.066	0.004
	1.328	0.03
	2.281	1.264
	0.23	0.088
	0.298	0.037
	1.019	0.065
	1.099	0.673
	4.092	0.619
	0.031	0.094
	0.251	0.05
	0.145	0.244
	0.41	0.02
	2.291	0.01
	0.9	0.037
	1.117	0.495
	2.831	0.073
	0.01	1.421
	0.338	0.051
	0.738	0.861
	0.736	0.774
	0.15	0.351
	0.264	1.893
	0.197	0.235
	1.902	0.439
	1.074	0.273
	0.477	0.068
	0.141	0.245
	0.089	0.151
	1.448	0.343
	0.276	0.105
	0.262	0.331
	6.811	0.262
	0.196	1.03
	1.895	1.247
	0.803	0.099
	2.069	0.113
	1.062	0.025
	0.387	0.03
	0.013	0.112
	0.032	0.11
	0.317	0.351
	1.244	0.723
	0.886	0.132
	0.527	0.127
	0.032	0.144
	1.458	0.364
	1.985	0.054
	1.469	0.441
	0.402	0.518
	0.139	0.232
	0.006	0.207
	0.604	0.254
	0.091	0.134
	0.275	0.082
	0.167	0.219
	0.25	0.132
	1.145	0.052
	1.088	0.382
	0.606	0.324
	1.263	0.683
	4.109	0.879
	0.552	0.204
	0.676	0.436
	0.228	0.212
	0.164	0.077
	0.365	0.384
	0.135	0.141
	0.358	0.341
	0.215	0.224
	0.106	0.142
	0.214	0.216
	0.122	0.262
	1.089	1.534
	4.1	0.462
	0.181	0.748
	2.095	0.349
	3.456	0.475
	4.774	0.376
	0.046	0.322

## Sheet: Fig1d
Time（month）	OFD1 Low	OFD1 High
3	1
4		1
4		1
4	1
4	1			p=0.0253
4.5	1
4.7	1
4.8		1
5		1
5	1
5.8		1
5.8	1
6	1
6.8	1
7		1
8		1
8	1
8.5	1
9.5	1
10	1
10	1
10.4		1
10.4		1
10.6		1
10.6		1
11		1
11.5	1
12		1
12	1
12.8		1
12.8	1
13	1
13	1
13.6	1
14	1
15		1
15	1
15	1
15	1
15.1	1
16	1
16	1
16.4		1
16.5	1
16.5	1
16.8	1
17	1
17	1
17	1
17.3		1
17.3	1
18		1
18	0
18	1
18.4		1
18.8	1
19	1
20		1
21		1
21	1
21.8	1
21.8	1
21.8	1
22		1
22.3	1
22.8		1
23	1
23	1
23.4	0
23.7	0
24	1
24.3	1
25	1
25.8		1
25.9	1
26	1
26.8		1
27		1
27.5	0
30		1
30	1
30.8	1
31.6	1
32	1
32.7	1
33	1
35	1
36	0
36	0
38	0

## Sheet: Fig1g
Time(Days)	KPC	KPCO
62	1		p=0.0202
70	1
73	1
75	1
83
88	1
89	1
91
95		1
98		1
98		1
100
101
102
103	1
104
108	1
112	1
113		1
114	1	1
114
120	1
122	1
124	1
125	1
126		1
129	1
129	1
129		1
132		1
135		1
137		1
141	1
141
142	1
143	1
144
145
147		1
147		1
149	1
153	1
153
154		1
156
160	1
166		1
170
172		1
173		1
173		1
177
178	1
178
180		1
196		1

## Sheet: Fig2a
										PANC1		HPAFII
																		IB:OFD1
																		IB:β-Actin
											MIA PaCa2		SW1990	HPAC		PATU8988T	BXPC3
																			IB：OFD1
																			IB:β-Actin
											PANC1005
																						IB：OFD1
																						IB:β-Actin

## Sheet: Fig2c
Screening of OFD1-target synthetic lethality inhibitors
Catalog number(Selleck )	Product Name	Targets	MIA PaCa2 IC50(uM)	MIA PaCa2-shOFD1 IC50(uM)	IC50 difference%(mia-mia-shOFD1)/mia
S1001	Navitoclax (ABT-263)	Bcl-2	18.69	18.99	-0.0160514
S1196	Exemestane	Aromatase	53.46	50.16	0.0617284
S1011	Afatinib (BIBW2992)	EGFR,HER2	66.07	87.66	-0.326775
S1028	Lapatinib (GW-572016) Ditosylate	EGFR,HER2	16.83	14.95	0.111705
S1044	Temsirolimus (CCI-779, NSC 683864)	mTOR	27.02	24.03	0.110659
S1065	Pictilisib (GDC-0941)	PI3K	10.25	7.9	0.229268
S1098	Rucaparib (AG-014699,PF-01367338) phosphate	PARP	31.79	18.93	0.40453
S1133	Alisertib (MLN8237)	Aurora Kinase	8.24	10.51	-0.275485
S1156	Capecitabine	DNA/RNA Synthesis	34.03	34.26	-0.00675874
S1188	Anastrozole	Aromatase	47.06	59.2	-0.257969
S1003	Linifanib (ABT-869)	CSF-1R,PDGFR,VEGFR	6.31	6.22	0.0142631
S1207	Tivozanib (AV-951)	c-Kit,PDGFR,VEGFR	10.04	7.5	0.252988
S1014	Bosutinib (SKI-606)	Src	6.31	6.07	0.0380349
S1029	Lenalidomide (CC-5013)	TNF-alpha	43.99	42.93	0.0240964
S1046	Vandetanib (ZD6474)	VEGFR	5.87	5.04	0.141397
S1068	Crizotinib (PF-02341066)	ALK,c-Met	1.73	1.39	0.196532
S1101	Vatalanib (PTK787) 2HCl	c-Kit,VEGFR	30.81	24.34	0.209997
S1137	Malotilate	Others	38.08	36.12	0.0514706
S1189	Aprepitant	Substance P	13.89	14.22	-0.0237581
S1004	Veliparib (ABT-888)	PARP	76.95	44.12	0.426641
S1198	Irinotecan	Topoisomerase	24.46	20.03	0.181112
S1208	Doxorubicin (Adriamycin) HCl	Autophagy,Topoisomerase	1.85	1.52	0.178378
S1017	Cediranib (AZD2171)	VEGFR	13.08	13.54	-0.0351682
S1047	Vorinostat (SAHA, MK0683)	Autophagy,HDAC	5.55	5.13	0.0756757
S1082	Vismodegib (GDC-0449)	Hedgehog/Smoothened	61.79	68.99	-0.116524
S1141	Tanespimycin (17-AAG)	HSP (e.g. HSP90)	1.07	0.75	0.299065
S1159	Ganetespib (STA-9090)	HSP (e.g. HSP90)	2.42	2.01	0.169421
S1190	Bicalutamide	Androgen Receptor	53.53	45.62	0.147768
S1005	Axitinib	c-Kit,PDGFR,VEGFR	38.72	43.89	-0.133523
S1199	Cladribine	DNA/RNA Synthesis	55.05	49.86	0.0942779
S1209	Fluorouracil (5-Fluoracil, 5-FU)	DNA/RNA Synthesis	3.34	2.54	0.239521
S1018	Dovitinib (TKI-258, CHIR-258)	c-Kit,FGFR,FLT3,PDGFR,VEGFR	12.9	11.68	0.0945736
S1033	Nilotinib (AMN-107)	Bcr-Abl	18.94	17.28	0.0876452
S1048	Tozasertib (VX-680, MK-0457)	Aurora Kinase	22.89	22.66	0.0100481
S1085	Belinostat (PXD101)	HDAC	3.67	3.5	0.0463215
S1117	Triciribine	Akt	57.23	60.41	-0.0555653
S1191	Fulvestrant	Estrogen/progestogen Receptor	25.56	24.53	0.0402973
S1006	Saracatinib (AZD0530)	Bcr-Abl,Src	7.48	8.13	-0.0868984
S1200	Decitabine	DNA Methyltransferase	74.78	77.18	-0.0320941
S1210	Methotrexate	DHFR	0.47	0.39	0.170213
S1021	Dasatinib	Bcr-Abl,c-Kit,Src	0.81	0.61	0.246914
S1053	Entinostat (MS-275)	HDAC	10.98	11.24	-0.0236794
S1087	Iniparib (BSI-201)	PARP	69.11	51.26	0.258284
S1147	Barasertib (AZD1152-HQPA)	Aurora Kinase	16.69	15.1	0.0952666
S1164	Lenvatinib (E7080)	VEGFR	21.09	19.73	0.0644855
S1192	Raltitrexed	DNA/RNA Synthesis	15.77	14.14	0.103361
S1201	Dimesna	Others	82.1	70.31	0.143605
S1023	Erlotinib HCl (OSI-744)	Autophagy,EGFR	59.1	65.3	-0.104907
S1039	Rapamycin (Sirolimus)	Autophagy,mTOR	0.56	0.54	0.0357143
S1055	Enzastaurin (LY317615)	PKC	13.75	12.5	0.0909091
S1090	Abexinostat (PCI-24781)	HDAC	0.76	0.73	0.0394737
S1120	Everolimus (RAD001)	mTOR	2.19	2.81	-0.283105
S1148	Docetaxel	Microtubule Associated	0.39	0.34	0.128205
S1168	Valproic acid sodium salt (Sodium valproate)	GABA Receptor,HDAC,Autophagy	#VALUE!	#VALUE!	#VALUE!
S1193	Thalidomide	E3 Ligase ,TNF-alpha	29.92	28.18	0.0581551
S1008	Selumetinib (AZD6244)	MEK	1.66	1.44	0.13253
S1202	Dutasteride	5-alpha Reductase	2.38	2.28	0.0420168
S1212	Bendamustine HCl	DNA/RNA Synthesis	15.83	17.04	-0.0764371
S1025	Gefitinib (ZD1839)	EGFR	2.22	1.71	0.22973
S1040	Sorafenib Tosylate	PDGFR,Raf,VEGFR	8.15	7.5	0.0797546
S1060	Olaparib (AZD2281, Ku-0059436)	PARP	53.79	31.89	0.407139
S1091	Linsitinib (OSI-906)	IGF-1R	48.34	49.88	-0.0318577
S1122	Mocetinostat (MGCD0103)	HDAC	1.29	1.07	0.170543
S1150	Paclitaxel	Autophagy,Microtubule Associated	18.99	17.57	0.0747762
S1178	Regorafenib (BAY 73-4506)	c-RET,VEGFR	1.56	1.28	0.179487
S1194	CUDC-101	EGFR,HDAC,HER2	1.35	1.14	0.155556
S1010	Nintedanib (BIBF 1120)	FGFR,PDGFR,VEGFR	4.96	4.24	0.145161
S1213	Nelarabine	DNA/RNA Synthesis	1.66	1.5	0.0963855
S1026	Imatinib Mesylate (STI571)	Bcr-Abl,c-Kit,PDGFR	14.97	14.76	0.0140281
S1042	Sunitinib Malate	c-Kit,PDGFR,VEGFR	2.85	2.98	-0.045614
S1064	Masitinib (AB1010)	c-Kit,PDGFR	68.78	66.19	0.0376563
S1096	Quisinostat (JNJ-26481585) 2HCl	HDAC	0.41	0.39	0.0487805
S1130	YM155 (Sepantronium Bromide)	Survivin	0.82	0.92	-0.121951
S1153	Roscovitine (Seliciclib,CYC202)	CDK	15.73	16.16	-0.0273363
S1214	Bleomycin Sulfate	DNA/RNA Synthesis	1.84	1.69	0.0815217
S1364	Patupilone (EPO906, Epothilone B)	Microtubule Associated	0.76	0.87	-0.144737
S1379	Isotretinoin	Hydroxylase	12.16	11.48	0.0559211
S1229	Fludarabine Phosphate	DNA/RNA Synthesis	2.26	1.95	0.137168
S1244	Amuvatinib (MP-470)	c-Kit,FLT3,PDGFR	51.54	51.87	-0.00640279
S1278	Altretamine	DNA alkylator	2.56	2.43	0.0507812
S1289	Carmofur	DNA/RNA Synthesis	2.36	2.4	-0.0169492
S1305	Mercaptopurine (6-MP)	DNA/RNA Synthesis	27.47	27.74	-0.0098289
S1218	Clofarabine	DNA/RNA Synthesis	0.55	0.53	0.0363636
S1259	Ramelteon	MT Receptor	#VALUE!	#VALUE!	#VALUE!
S1312	Streptozotocin (STZ)	DNA alkylator	30.12	30.37	-0.00830013
S1221	Dacarbazine	DNA/RNA Synthesis	52.77	51.85	0.0174341
S1231	Topotecan HCl	Topoisomerase	54.53	49.76	0.0874748
S1250	Enzalutamide (MDV3100)	Androgen Receptor	29.5	27.84	0.0562712
S1322	Dexamethasone (DHAP)	Autophagy,IL Receptor	8.52	7.75	0.0903756
S1235	Letrozole	Aromatase	12.49	12.41	0.0903756
S1261	Celecoxib	COX	25.21	24.34	0.0345101
S1324	Doxazosin Mesylate	Adrenergic Receptor	18.09	17.63	0.0254284
S1223	Epirubicin HCl	Topoisomerase	0.63	0.58	0.0793651
S1237	Temozolomide	DNA/RNA Synthesis	11.98	11.31	0.0559265
S1299	Floxuridine	DNA/RNA Synthesis	11.46	11.4	0.0052356
S1224	Oxaliplatin	DNA/RNA Synthesis	60.31	57.31	0.049743
S1267	Vemurafenib (PLX4032, RG7204)	Raf	17.03	17.58	-0.0322959
S1300	Tegafur (FT-207, NSC 148958)	DNA/RNA Synthesis	48.44	43.12	0.109827
S1225	Etoposide	Topoisomerase	2.31	2.03	0.121212
S1241	Vincristine sulfate	Autophagy,Microtubule Associated	20.93	21.33	-0.0191113
S1302	Ifosfamide	DNA/RNA Synthesis	53.04	55.2	-0.040724
S1227	Raloxifene HCl	Estrogen/progestogen Receptor	8.3	8.74	-0.053012
S1378	Ruxolitinib (INCB018424)	JAK	70.26	68.39	0.0266154
S1304	Megestrol Acetate	Androgen Receptor,Estrogen/progestogen Receptor	2.01	1.81	0.0995025
S1329	Etomidate	GABA Receptor	#VALUE!	#VALUE!	#VALUE!
S1362	Rigosertib (ON-01910)	PLK	2.53	2.01	0.205534
S1567	Pomalidomide	TNF-alpha	15.65	15.48	0.0108626
S1456	Zibotentan (ZD4054)	Endothelin Receptor	70.23	64.34	0.0838673
S1491	Fludarabine	DNA/RNA Synthesis,STAT	59	54.19	0.0815254
S1392	Pelitinib (EKB-569)	EGFR	53.76	56.39	-0.0489211
S1512	Tadalafil	PDE	23.74	23.5	0.0101095
S1541	Selisistat (EX 527)	Sirtuin	70.65	65	0.0799717
S1574	Doramapimod (BIRB 796)	p38 MAPK	77.16	83.79	-0.0859253
S1443	Zileuton	Lipoxygenase	#VALUE!	#VALUE!	#VALUE!
S1501	Mycophenolate Mofetil	Dehydrogenase	11.94	11.49	0.0376884
S1547	Febuxostat	Others	12.39	12.28	0.00887813
S1515	Pracinostat (SB939)	HDAC	5.47	5.05	0.0767824
S1548	Dapagliflozin	SGLT	16.52	17.03	-0.0308717
S1578	Candesartan	RAAS	1.56	1.3	0.166667
S1467	Doxercalciferol	Vitamin	46.46	45.67	0.0170039
S1549	Nebivolol	Adrenergic Receptor	28.75	27.24	0.0525217
S1452	Ispinesib (SB-715992)	Kinesin	1.44	1.4	0.0277778
S1523	Voxtalisib (SAR245409, XL765) Analogue	mTOR,PI3K	47.61	45.54	0.0434783
S1550	Pimobendan	PDE	26.26	28.79	-0.0963442
S1490	Ponatinib (AP24534)	Bcr-Abl,FGFR,PDGFR,VEGFR	3.75	3.86	-0.0293333
S1526	Quizartinib (AC220)	FLT3	13.82	14.36	-0.0390738
S1709	Estradiol	Estrogen/progestogen Receptor	18.03	18.82	-0.0438159
S1628	Triamcinolone Acetonide	Glucocorticoid Receptor	23	22.07	0.0404348
S1721	Azathioprine	Rho	28.06	29.19	-0.0402708
S1689	Meprednisone	Glucocorticoid Receptor	17.58	16.75	0.0472127
S1622	Prednisone	Glucocorticoid Receptor	#VALUE!	#VALUE!	#VALUE!
S1630	Allopurinol	Others	13.53	13.29	0.0177384
S1665	Estrone	Estrogen/progestogen Receptor	38.13	37.79	0.00891686
S1714	Gemcitabine	Autophagy,DNA/RNA Synthesis	3.36	3.16	0.0595238
S1653	Tretinoin	Retinoid Receptor	13.61	14.29	-0.0499633
S1680	Disulfiram	Dehydrogenase	46.34	49.75	-0.0735865
S1692	Busulfan	DNA alkylator	11.57	12.06	-0.0423509
S1655	Ezetimibe	Others	3.33	3.62	-0.0870871
S1696	Hydrocortisone	Glucocorticoid Receptor	57.92	53.39	0.0782113
S1657	Enalaprilat Dihydrate	RAAS	#VALUE!	#VALUE!	#VALUE!
S1672	Aminoglutethimide	Aromatase	23.56	22.18	0.0585739
S1787	Teniposide	Topoisomerase	0.62	0.59	0.0483871
S1801	Ranitidine Hydrochloride	Histamine Receptor	#VALUE!	#VALUE!	#VALUE!
S1847	Clemastine Fumarate	Histamine Receptor	#VALUE!	#VALUE!	#VALUE!
S1735	Mesna	Others	19.22	18.26	0.049948
S1776	Toremifene Citrate	Estrogen/progestogen Receptor	47.57	46.88	0.0145049
S1792	Simvastatin	HMG-CoA Reductase	26.18	25.01	0.0446906
S1896	Hydroxyurea	DNA/RNA Synthesis	4.41	4.33	0.0181406
S1782	Azacitidine	DNA Methyltransferase	12.62	10.74	0.14897
S1840	Lomustine	DNA/RNA Synthesis	18.84	16.87	0.104565
S1799	Ranolazine	Calcium Channel	20.23	19.24	0.0489372
S2057	Cyclophosphamide Monohydrate	DNA alkylator	20.32	18.64	0.0826772
S1909	Fluvastatin Sodium	HMG-CoA Reductase	8.13	7.35	0.095941
S2003	Maraviroc	CCR	11.04	10.35	0.0625
S1972	Tamoxifen Citrate	Autophagy,Estrogen/progestogen Receptor	42.01	36.7	0.126398
S1908	Flutamide	Androgen Receptor	2.71	2.5	0.0774908
S2208	Formestane	Aromatase	11.03	10.38	0.0589302
S2235	Volasertib (BI 6727)	PLK	13.28	12.09	0.0896084
S2216	Mubritinib (TAK 165)	HER2	41.14	37.63	0.0853184
S2131	Roflumilast	PDE	21.96	19.98	0.0901639
S2169	Rosuvastatin Calcium	HMG-CoA Reductase	#VALUE!	#VALUE!	#VALUE!
S2217	Irinotecan HCl Trihydrate	Topoisomerase	43.2	47.16	-0.0916667
S2248	Silmitasertib (CX-4945)	Casein Kinase	4.02	3.69	0.0820896
S2098	Bexarotene	Retinoid Receptor	19.74	21.28	-0.0780142
S2111	Lapatinib	EGFR,HER2	9.12	8.03	0.119518
S2151	Erismodegib (NVP-LDE225)	Hedgehog/Smoothened	3.41	3.2	0.0615836
S2226	Idelalisib (CAL-101, GS-1101)	PI3K	22.66	24.39	-0.076346
S2286	Cyclosporin A	phosphatase	9.23	8.43	0.0866739
S2180	Ixazomib (MLN2238)	Proteasome	45.08	39.65	0.120453
S2199	Aliskiren Hemifumarate	RAAS	4.3	3.52	0.181395
S2230	Galunisertib (LY2157299)	TGF-beta/Smad	3.61	3.02	0.163435
S2475	Imatinib (STI571)	PDGFR	6.98	6.56	0.0601719
S2459	Clozapine	5-HT Receptor	18.94	17.98	0.0506864
S2476	Itraconazole	P450 (e.g. CYP17)	22.1	23.02	-0.041629
S2487	Mycophenolic acid	Dehydrogenase	10.91	9.95	0.0879927
S2497	Pancuronium dibromide	AChR	#VALUE!	#VALUE!	#VALUE!
S2550	Tolterodine tartrate	AChR	10.22	9.8	0.0410959
S2590	Pioglitazone	PPAR	2.72	3.16	-0.161765
S2516	Xylazine HCl	Adrenergic Receptor	15.31	14.05	0.0822992
S2593	Tolvaptan	Vasopressin Receptor	3.68	3.47	0.0570652
S2485	Mitoxantrone 2HCl	Topoisomerase	3.55	3.77	-0.0619718
S2556	Rosiglitazone	PPAR	8.62	7.63	0.114849
S2567	Medroxyprogesterone acetate	Estrogen/progestogen Receptor	10.15	8.9	0.123153
S2606	Mifepristone	Estrogen/progestogen Receptor	9.08	8.71	0.0407489
S2658	Omipalisib (GSK2126458, GSK458)	mTOR,PI3K	8.98	8.74	0.0267261
S2730	Crenolanib (CP-868596)	PDGFR	13.15	12.91	0.018251
S2789	Tofacitinib (CP-690550,Tasocitinib)	JAK	2.19	2.38	-0.086758
S2925	Evacetrapib (LY2484595)	CETP	7.47	5.94	0.204819
S2736	Fedratinib (SAR302503, TG101348)	JAK	14.54	13.49	0.0722146
S2791	Sotrastaurin	PKC	22.14	20.07	0.0934959
S3035	Daunorubicin HCl	Topoisomerase	3.36	3.39	-0.00892857
S2610	Lonidamine	Others	#VALUE!	#VALUE!	#VALUE!
S2673	Trametinib (GSK1120212)	MEK	23.91	21.92	0.0832288
S3021	Rimonabant	Cannabinoid Receptor	18.98	17.67	0.06902
S2680	Ibrutinib (PCI-32765)	BTK	53.1	52.36	0.013936
S2760	Canagliflozin	SGLT	21.88	21.6	0.0127971
S2902	S-Ruxolitinib (INCB018424)	JAK	19.59	17.86	0.0883104
S3012	Pazopanib	c-Kit,PDGFR,VEGFR	13.98	12.56	0.101574
S2727	Dacomitinib (PF299804, PF299)	EGFR	30.07	29.57	0.0166279
S2823	Tideglusib	GSK-3	17.9	17.73	0.00949721
S3124	Dexamethasone Acetate	IL Receptor,Autophagy	51.18	49.65	0.0298945
S3147	Entacapone	Histone Methyltransferase	3.57	3.44	0.0364146
S4009	Mirabegron	Adrenergic Receptor	27.01	23.88	0.115883
S4001	Cabozantinib malate (XL184)	TAM Receptor,VEGFR	5.3	4.97	0.0622642
S4002	Sitagliptin phosphate monohydrate	DPP-4	21.94	21.21	0.0332726
S3172	Anagrelide HCl	PDE	8.82	8.26	0.0634921
S4073	Sodium 4-Aminosalicylate	NF-κB	8.25	7.73	0.0630303
S4269	Vinorelbine Tartrate	Microtubule Associated	3.46	3.12	0.0982659
S4288	Chloroambucil	DNA/RNA Synthesis	21.72	19.28	0.112339
S5002	Fingolimod (FTY720) HCl	S1P Receptor	#VALUE!	#VALUE!	#VALUE!
S7297	Osimertinib (AZD9291)	EGFR	11.38	9.5	0.165202
S7015	Birinapant	IAP	21.93	20.27	0.0756954
S2507	Salbutamol Sulfate	Adrenergic Receptor	4.57	4.1	0.102845
S8048	Venetoclax (ABT-199, GDC-0199)	Bcl-2	13.11	12.12	0.0755149
S1116	Palbociclib (PD-0332991) HCl	CDK	43.14	46.4	-0.0755679
S2462	Donepezil HCl	AChR	#VALUE!	#VALUE!	#VALUE!
S1494	LY2228820	p38 MAPK	4.04	3.46	0.143564

## Sheet: Fig2d
		MIA PaCa2		PANC1005			MIA PaCa2		PANC1005
														IB：OFD1
		MIA PaCa2	PANC1005
								IB：β-Actin
				SW1990		PATU8988T						SW1990	PATU8988T
																IB:OFD1
				SW1990		PATU8988T
								IB：β-Actin

## Sheet: Fig2e
	Ctr							shOFD1							Ola							shOFD1+Ola							shOFD1+OFD1-OE							shOFD1+OFD1-OE+Ola
0	0	0	0	0	0			0	0	0	0	0			0	0	0	0	0			0	0	0	0	0			0	0	0	0	0			0	0	0	0	0
8	142.195	120.247	88.0804	140.69	53.2044			222.903	259.848	149.526	79.0087	97.0307			138.174	178.02	119.196	45.1221	33.5398			81.7904	167.607	64.7703	65.9778	118.379			208.607	126.008	163.281	125.316	64.3818			255.879	195.041	140.886	155.535	65.6368
11	431.521	255.768	182.825	131.895	153.679			415.752	252.525	170.083	145.21	131.451			370.643	235.657	165.584	140.932	123.316			147.299	78.0418	95.8761	81.9961	121.993			335.893	230.174	165.319	139.576	86.2858			318.423	191.313	163.853	135.911	115.327
14	639.555	509.532	324.576	297.301	389.6			698.572	476.543	323.156	283.831	265.69			495.476	586.446	396.977	204.276	191.592			170.033	175.572	109.895	165.276	88.5659			554.851	268.881	303.07	309.435	214.552			736.133	581.562	339.161	254.615	234.77
18	1345.46	1041.07	688.504	530.263	777.026			1031.57	556.506	393.542	359.217	433.159			602.235	774.816	364.952	434.746	241.942			480.748	238.731	81.6484	85.125	86.4035			669.016	292.36	512.552	574.362	136.37			865.221	619.891	348.521	405.944	312.493
21	1521.41	1102.35	676.51	697.078	995.85			1528.71	1140.29	467.196	367.597	474.41			766.196	910.531	611.534	388.804	273.55			518.093	162.312	254.007	180.972	100.947			700.417	455.14	634.532	718.584	331.277			1068.08	556.207	500.102	582.104	525.947
25	1710.28	1491.55	803.365	741.879	1239.49			1759.1	1216.36	699.534	807.972	782.592			1017.5	1298.77	845.218	508.928	554.406			387.044	287.972	293.793	241.157	163.597			1282.34	615.923	799.89	1379.43	579.624			1338.92	974.504	695.442	822.478	580.159
29	1969.46	1799.86	1095.73	921.268	1331.9			2215.83	1353.13	833.342	811.054	916.994			1207.32	1342.13	1001.68	768.83	875.74			418.731	450.57	322.331	340.983	239.337			1401.2	795.334	908.295	1336.02	1336.66			1272.37	1095.61	929.107	826.732	753.383

## Sheet: Fig2g
Ctr	shOFD1	Ola	shOFD1+Ola	shOFD1+OFD1-OE	shOFD1+OFD1-OE+Ola
1.04	1.23	0.72	0.5	0.97	0.95
1.44	0.6	0.92	0.23	0.58	1.08
0.83	0.95	0.95	0.32	0.65	0.62
0.93	0.67	0.85	0.17	0.85	0.49
0.68	0.89	1.25	0.61	0.95	0.84

## Sheet: Fig2i
		Ki-67	%(positive cell)								γH2AX		%(positive cell)
Ctr	shOFD1	Ola	shOFD1+Ola	shOFD1+OFD1-OE	shOFD1+OFD1-OE+Ola				Ctr	shOFD1	Ola	shOFD1+Ola	shOFD1+OFD1-OE	shOFD1+OFD1-OE+Ola
50.4914	52.8496	61.0879	7.34453	51.2321	54.8451				2.0157	5.36013	2.09711	7.10941	2.26452	3.59442
59.36	57.6648	67.0712	30.1339	56.1738	81.1499				3.0219	3.73568	4.94058	7.08306	3.6756	1.53504
73.4205	48.9112	60.537	20.5546	54.624	63.3956				4.15822	5.29753	2.92145	9.62264	1.8321	3.70628
55.6998	71.704	35.8607	8.46331	58.0676	46.7095				3.125	3.69107	2.58358	7.62139	4.44773	4.49359
43.1294	64.4519	55.7192	34.6841	59.3245	57.2617				2.16415	4.58336	3.08672	9.12719	2.87985	6.02198
57.8079	51.2655	55.5556	20.0226	61.5285	57.149				1.57933	1.65071	1.36555	9.64189	1.57117	1.14796
53.2455	63.4603	45.0937	17.3809	57.1509	55.169				2.68041	5.17241	3.95707	12.9405	1.15132	3.08199
61.8065	56.1084	45.7485	9.61792	60.1485	66.4672				2.93066	4.50932	4.79684	12.3563	2.61044	1.96779
48.1446	57.6459	60.5708	36.8581	35.2635	52.1108				4.30551	6.78966	3.7237	10.5652	3.32041	2.05816
72.7286	56.6653	59.9662	22.5106	69.106	67.8153				2.0231	1.04549	3.69246	10.699	2.01548	3.14609

[truncated: 80 more sheets: Fig3a, Fig3b, Fig3c, Fig3d, Fig3e, Fig3f, Fig3g, Fig3h-3j, Fig3k, Fig3l, Fig3m, Fig4b, Fig4d, Fig4f, Fig4g, Fig4i, Fig5a, Fig5b, Fig5c, Fig5e …]
